# Supplementary material for: Two new species of the ant genus Acanthomyrmex Emery, 1893 (Hymenoptera, Formicidae, Myrmicinae) from Thailand
Source: Zookeys. 2019 May 7;842:113–34. doi: 10.3897/zookeys.842.33609 (PMC6517370; doi:10.3897/zookeys.842.33609)
Supplement: XML Treatment for Acanthomyrmex malikuli [file zookeys.842.33609-treatment1.xml]

<!DOCTYPE tp:taxon-treatment
  PUBLIC "-//TaxonX//DTD Taxonomic Treatment Publishing DTD v0 20100105//EN" "tax-treatment-NSO.dtd">
<tp:taxon-treatment xmlns:tp="http://www.plazi.org/taxpub"><tp:treatment-meta><kwd-group><label>Taxon classification</label><kwd><named-content xmlns:xlink="http://www.w3.org/1999/xlink" content-type="kingdom">Animalia</named-content></kwd><kwd><named-content xmlns:xlink="http://www.w3.org/1999/xlink" content-type="order">Hymenoptera</named-content></kwd><kwd><named-content xmlns:xlink="http://www.w3.org/1999/xlink" content-type="family">Formicidae</named-content></kwd></kwd-group><mixed-citation publication-type="journal"><person-group><name><surname>Jaitrong</surname><given-names>Weeyawat</given-names></name><name><surname>Asanok</surname><given-names>Lamthai</given-names></name></person-group><article-title>Two new species of the ant genus <italic><tp:taxon-name><tp:taxon-name-part taxon-name-part-type="genus" reg="Acanthomyrmex">Acanthomyrmex</tp:taxon-name-part></tp:taxon-name></italic> Emery, 1893 (<tp:taxon-name><tp:taxon-name-part taxon-name-part-type="order">Hymenoptera</tp:taxon-name-part></tp:taxon-name>, <tp:taxon-name><tp:taxon-name-part taxon-name-part-type="family">Formicidae</tp:taxon-name-part></tp:taxon-name>, <tp:taxon-name><tp:taxon-name-part taxon-name-part-type="subfamily">Myrmicinae</tp:taxon-name-part></tp:taxon-name>) from Thailand</article-title><source>Zookeys</source><day>07</day><month>5</month><year>2019</year><volume>842</volume><fpage>113</fpage><lpage>134</lpage><pub-id pub-id-type="doi">10.3897/zookeys.842.33609</pub-id></mixed-citation></tp:treatment-meta><tp:nomenclature><tp:taxon-name>
            <tp:taxon-name-part taxon-name-part-type="genus" reg="Acanthomyrmex">Acanthomyrmex</tp:taxon-name-part>
            <tp:taxon-name-part taxon-name-part-type="species" reg="malikuli">malikuli</tp:taxon-name-part>
            <object-id xmlns:xlink="http://www.w3.org/1999/xlink" content-type="zoobank" xlink:type="simple">http://zoobank.org/64713C37-7C8F-4A72-BAB8-CCE6888BDD1E</object-id>
          </tp:taxon-name><tp:taxon-authority>Jaitrong &amp; Asanok</tp:taxon-authority><tp:taxon-status xmlns:xlink="http://www.w3.org/1999/xlink" xlink:type="simple">sp. n.</tp:taxon-status><xref ref-type="fig" rid="F1">Figures 1</xref><xref ref-type="fig" rid="F2">, 2</xref><xref ref-type="fig" rid="F3">, 3</xref></tp:nomenclature><tp:treatment-sec sec-type="material" id="SECID0EXUAE"><title>Type.</title><p><bold><italic>Holotype major worker</italic></bold> (<abbrev xmlns:xlink="http://www.w3.org/1999/xlink" content-type="institution" xlink:title="Natural History Museum of the National Science Museum, Thailand" id="ABBRID0ELVAE" xlink:type="simple">THNHM</abbrev>-I-00124, <abbrev xmlns:xlink="http://www.w3.org/1999/xlink" content-type="institution" xlink:title="Natural History Museum of the National Science Museum, Thailand" id="ABBRID0EQVAE" xlink:type="simple">THNHM</abbrev>), W Thailand, Tak Prov., Umphang Dist., Thung Yai Naresuarn East W.S., Thung Nanoi Forest Ranger Station, <named-content xmlns:xlink="http://www.w3.org/1999/xlink" content-type="dwc:verbatimCoordinates" xlink:type="simple"><named-content content-type="geo-json" specific-use="{&#34;type&#34;:&#34;Point&#34;,&#34;coordinates&#34;:[98.953330,15.504440]}" id="NCID0EYVAE" xlink:type="simple">15.50444°N, 98.95333°E</named-content></named-content>, 18.II.2015, W. Jaitrong leg., colony no. TH15-WJT-321. <bold><italic>Paratypes</italic></bold>: 1 dealate queen (<abbrev xmlns:xlink="http://www.w3.org/1999/xlink" content-type="institution" xlink:title="Natural History Museum of the National Science Museum, Thailand" id="ABBRID0EJWAE" xlink:type="simple">THNHM</abbrev>-I-00115, <abbrev xmlns:xlink="http://www.w3.org/1999/xlink" content-type="institution" xlink:title="Natural History Museum of the National Science Museum, Thailand" id="ABBRID0EOWAE" xlink:type="simple">THNHM</abbrev>), 3 major workers (<abbrev xmlns:xlink="http://www.w3.org/1999/xlink" content-type="institution" xlink:title="Natural History Museum of the National Science Museum, Thailand" id="ABBRID0E3WAE" xlink:type="simple">THNHM</abbrev>-I-00121 to <abbrev xmlns:xlink="http://www.w3.org/1999/xlink" content-type="institution" xlink:title="Natural History Museum of the National Science Museum, Thailand" id="ABBRID0EBXAE" xlink:type="simple">THNHM</abbrev>-I-00123, <abbrev xmlns:xlink="http://www.w3.org/1999/xlink" content-type="institution" xlink:title="Natural History Museum of the National Science Museum, Thailand" id="ABBRID0EGXAE" xlink:type="simple">THNHM</abbrev>), and 56 minor workers (<abbrev xmlns:xlink="http://www.w3.org/1999/xlink" content-type="institution" xlink:title="Natural History Museum of the National Science Museum, Thailand" id="ABBRID0EUXAE" xlink:type="simple">THNHM</abbrev>-I-00119 to <abbrev xmlns:xlink="http://www.w3.org/1999/xlink" content-type="institution" xlink:title="Natural History Museum of the National Science Museum, Thailand" id="ABBRID0EZXAE" xlink:type="simple">THNHM</abbrev>-I-00120 and <abbrev xmlns:xlink="http://www.w3.org/1999/xlink" content-type="institution" xlink:title="Natural History Museum of the National Science Museum, Thailand" id="ABBRID0E5XAE" xlink:type="simple">THNHM</abbrev>-I-00125 to <abbrev xmlns:xlink="http://www.w3.org/1999/xlink" content-type="institution" xlink:title="Natural History Museum of the National Science Museum, Thailand" id="ABBRID0EDYAE" xlink:type="simple">THNHM</abbrev>-I-00178), same data as holotype (<named-content xmlns:xlink="http://www.w3.org/1999/xlink" content-type="dwc:institutional_code" xlink:type="simple">MHNG</named-content>, <abbrev xmlns:xlink="http://www.w3.org/1999/xlink" content-type="institution" xlink:title="Seiki Yamane Collection, Kagoshima, Japan" id="ABBRID0ENYAE" xlink:type="simple">SKYC</abbrev>, <abbrev xmlns:xlink="http://www.w3.org/1999/xlink" content-type="institution" xlink:title="Natural History Museum of the National Science Museum, Thailand" id="ABBRID0ESYAE" xlink:type="simple">THNHM</abbrev>, <named-content xmlns:xlink="http://www.w3.org/1999/xlink" content-type="dwc:institutional_code" xlink:type="simple">USNM</named-content>); 3 ergatoid queens (<abbrev xmlns:xlink="http://www.w3.org/1999/xlink" content-type="institution" xlink:title="Natural History Museum of the National Science Museum, Thailand" id="ABBRID0EFZAE" xlink:type="simple">THNHM</abbrev>-I-01195, <abbrev xmlns:xlink="http://www.w3.org/1999/xlink" content-type="institution" xlink:title="Natural History Museum of the National Science Museum, Thailand" id="ABBRID0EKZAE" xlink:type="simple">THNHM</abbrev>), 10 minor workers (<abbrev xmlns:xlink="http://www.w3.org/1999/xlink" content-type="institution" xlink:title="Natural History Museum of the National Science Museum, Thailand" id="ABBRID0EYZAE" xlink:type="simple">THNHM</abbrev>-I-01196, <abbrev xmlns:xlink="http://www.w3.org/1999/xlink" content-type="institution" xlink:title="Natural History Museum of the National Science Museum, Thailand" id="ABBRID0E4ZAE" xlink:type="simple">THNHM</abbrev>, <abbrev xmlns:xlink="http://www.w3.org/1999/xlink" content-type="institution" xlink:title="Seiki Yamane Collection, Kagoshima, Japan" id="ABBRID0EC1AE" xlink:type="simple">SKYC</abbrev>), 1 male (<abbrev xmlns:xlink="http://www.w3.org/1999/xlink" content-type="institution" xlink:title="Natural History Museum of the National Science Museum, Thailand" id="ABBRID0EH1AE" xlink:type="simple">THNHM</abbrev>-I-01194, <abbrev xmlns:xlink="http://www.w3.org/1999/xlink" content-type="institution" xlink:title="Natural History Museum of the National Science Museum, Thailand" id="ABBRID0EM1AE" xlink:type="simple">THNHM</abbrev>), W Thailand, Tak Prov., Umphang Dist., Thung Yai W.S., Bae Ki Station, 24.IX.2016, W. Jaitrong leg., colony no WJT240916-6.</p></tp:treatment-sec><tp:treatment-sec sec-type="description" id="SECID0ER1AE"><title>Measurements.</title><p><bold><italic>Holotype</italic></bold>: <abbrev xmlns:xlink="http://www.w3.org/1999/xlink" xlink:title="Head length" id="ABBRID0E31AE" xlink:type="simple">HL</abbrev> 2.41, <abbrev xmlns:xlink="http://www.w3.org/1999/xlink" xlink:title="Head width" id="ABBRID0EA2AE" xlink:type="simple">HW</abbrev> 2.18, <abbrev xmlns:xlink="http://www.w3.org/1999/xlink" xlink:title="Eye length" id="ABBRID0EE2AE" xlink:type="simple">EL</abbrev> 0.17, <abbrev xmlns:xlink="http://www.w3.org/1999/xlink" xlink:title="Scape length" id="ABBRID0EI2AE" xlink:type="simple">SL</abbrev> 1.06, <abbrev xmlns:xlink="http://www.w3.org/1999/xlink" xlink:title="Hind femur length" id="ABBRID0EM2AE" xlink:type="simple">HFL</abbrev> 1.29, <abbrev xmlns:xlink="http://www.w3.org/1999/xlink" xlink:title="Cephalic index" id="ABBRID0EQ2AE" xlink:type="simple">CI</abbrev> 111, EI 8, <abbrev xmlns:xlink="http://www.w3.org/1999/xlink" xlink:title="Hind femur index" id="ABBRID0EU2AE" xlink:type="simple">HFI</abbrev> 59, <abbrev xmlns:xlink="http://www.w3.org/1999/xlink" xlink:title="Scape index" id="ABBRID0EY2AE" xlink:type="simple">SI</abbrev> 48.</p><p><bold><italic>Major workers</italic></bold> (3 paratypes): <abbrev xmlns:xlink="http://www.w3.org/1999/xlink" xlink:title="Head length" id="ABBRID0EM3AE" xlink:type="simple">HL</abbrev> 2.38–2.57, <abbrev xmlns:xlink="http://www.w3.org/1999/xlink" xlink:title="Head width" id="ABBRID0EQ3AE" xlink:type="simple">HW</abbrev> 2.08–2.24, <abbrev xmlns:xlink="http://www.w3.org/1999/xlink" xlink:title="Eye length" id="ABBRID0EU3AE" xlink:type="simple">EL</abbrev> 0.17–0.20, <abbrev xmlns:xlink="http://www.w3.org/1999/xlink" xlink:title="Scape length" id="ABBRID0EY3AE" xlink:type="simple">SL</abbrev> 1.09–1.12, <abbrev xmlns:xlink="http://www.w3.org/1999/xlink" xlink:title="Hind femur length" id="ABBRID0E33AE" xlink:type="simple">HFL</abbrev> 1.29–1.32, <abbrev xmlns:xlink="http://www.w3.org/1999/xlink" xlink:title="Cephalic index" id="ABBRID0EA4AE" xlink:type="simple">CI</abbrev> 114–116, EI 8–9, <abbrev xmlns:xlink="http://www.w3.org/1999/xlink" xlink:title="Hind femur index" id="ABBRID0EE4AE" xlink:type="simple">HFI</abbrev> 59–62, <abbrev xmlns:xlink="http://www.w3.org/1999/xlink" xlink:title="Scape index" id="ABBRID0EI4AE" xlink:type="simple">SI</abbrev> 49–54. Non-type major workers (<italic>n</italic> = 5): <abbrev xmlns:xlink="http://www.w3.org/1999/xlink" xlink:title="Head length" id="ABBRID0EX4AE" xlink:type="simple">HL</abbrev> 2.28–2.41, <abbrev xmlns:xlink="http://www.w3.org/1999/xlink" xlink:title="Head width" id="ABBRID0E24AE" xlink:type="simple">HW</abbrev> 2.01–2.15, <abbrev xmlns:xlink="http://www.w3.org/1999/xlink" xlink:title="Eye length" id="ABBRID0E64AE" xlink:type="simple">EL</abbrev> 0.17–0.20, <abbrev xmlns:xlink="http://www.w3.org/1999/xlink" xlink:title="Scape length" id="ABBRID0ED5AE" xlink:type="simple">SL</abbrev> 0.99–1.09, <abbrev xmlns:xlink="http://www.w3.org/1999/xlink" xlink:title="Hind femur length" id="ABBRID0EH5AE" xlink:type="simple">HFL</abbrev> 1.16–1.25, <abbrev xmlns:xlink="http://www.w3.org/1999/xlink" xlink:title="Cephalic index" id="ABBRID0EL5AE" xlink:type="simple">CI</abbrev> 112–116, EI 8–10, <abbrev xmlns:xlink="http://www.w3.org/1999/xlink" xlink:title="Hind femur index" id="ABBRID0EP5AE" xlink:type="simple">HFI</abbrev> 57–60, <abbrev xmlns:xlink="http://www.w3.org/1999/xlink" xlink:title="Scape index" id="ABBRID0ET5AE" xlink:type="simple">SI</abbrev> 49–51.</p><p><bold><italic>Minor workers</italic></bold> (10 paratypes): <abbrev xmlns:xlink="http://www.w3.org/1999/xlink" xlink:title="Head length" id="ABBRID0EH6AE" xlink:type="simple">HL</abbrev> 0.92–1.06, <abbrev xmlns:xlink="http://www.w3.org/1999/xlink" xlink:title="Head width" id="ABBRID0EL6AE" xlink:type="simple">HW</abbrev> 1.06–1.19, <abbrev xmlns:xlink="http://www.w3.org/1999/xlink" xlink:title="Eye length" id="ABBRID0EP6AE" xlink:type="simple">EL</abbrev> 0.13–0.17, <abbrev xmlns:xlink="http://www.w3.org/1999/xlink" xlink:title="Scape length" id="ABBRID0ET6AE" xlink:type="simple">SL</abbrev> 0.92–0.99, <abbrev xmlns:xlink="http://www.w3.org/1999/xlink" xlink:title="Hind femur length" id="ABBRID0EX6AE" xlink:type="simple">HFL</abbrev> 1.02–1.06, <abbrev xmlns:xlink="http://www.w3.org/1999/xlink" xlink:title="Cephalic index" id="ABBRID0E26AE" xlink:type="simple">CI</abbrev> 88–91, EI 12–15, <abbrev xmlns:xlink="http://www.w3.org/1999/xlink" xlink:title="Hind femur index" id="ABBRID0EAAAG" xlink:type="simple">HFI</abbrev> 89–100, <abbrev xmlns:xlink="http://www.w3.org/1999/xlink" xlink:title="Scape index" id="ABBRID0EEAAG" xlink:type="simple">SI</abbrev> 81–88.</p><p><bold><italic>Dealate queen</italic></bold> (paratype): <abbrev xmlns:xlink="http://www.w3.org/1999/xlink" xlink:title="Head length" id="ABBRID0EYAAG" xlink:type="simple">HL</abbrev> 1.75, <abbrev xmlns:xlink="http://www.w3.org/1999/xlink" xlink:title="Head width" id="ABBRID0E3AAG" xlink:type="simple">HW</abbrev> 1.95, <abbrev xmlns:xlink="http://www.w3.org/1999/xlink" xlink:title="Eye length" id="ABBRID0EABAG" xlink:type="simple">EL</abbrev> 0.30, <abbrev xmlns:xlink="http://www.w3.org/1999/xlink" xlink:title="Scape length" id="ABBRID0EEBAG" xlink:type="simple">SL</abbrev> 1.06, <abbrev xmlns:xlink="http://www.w3.org/1999/xlink" xlink:title="Hind femur length" id="ABBRID0EIBAG" xlink:type="simple">HFL</abbrev> 0.96, <abbrev xmlns:xlink="http://www.w3.org/1999/xlink" xlink:title="Mesonotal height" id="ABBRID0EMBAG" xlink:type="simple">MNH</abbrev> 168, <abbrev xmlns:xlink="http://www.w3.org/1999/xlink" xlink:title="Mesoscutum width" id="ABBRID0EQBAG" xlink:type="simple">MSW</abbrev> 1.39, <abbrev xmlns:xlink="http://www.w3.org/1999/xlink" xlink:title="Cephalic index" id="ABBRID0EUBAG" xlink:type="simple">CI</abbrev> 90, EI 15, <abbrev xmlns:xlink="http://www.w3.org/1999/xlink" xlink:title="Hind femur index" id="ABBRID0EYBAG" xlink:type="simple">HFI</abbrev> 68, <abbrev xmlns:xlink="http://www.w3.org/1999/xlink" xlink:title="Mesonotal index" id="ABBRID0E3BAG" xlink:type="simple">MNI</abbrev> 82, <abbrev xmlns:xlink="http://www.w3.org/1999/xlink" xlink:title="Mesoscutal index" id="ABBRID0EACAG" xlink:type="simple">MSI</abbrev> 71, <abbrev xmlns:xlink="http://www.w3.org/1999/xlink" xlink:title="Scape index" id="ABBRID0EECAG" xlink:type="simple">SI</abbrev> 49. Non-type dealate queens (<italic>n</italic> = 4): <abbrev xmlns:xlink="http://www.w3.org/1999/xlink" xlink:title="Head length" id="ABBRID0ETCAG" xlink:type="simple">HL</abbrev> 1.65–1.68, <abbrev xmlns:xlink="http://www.w3.org/1999/xlink" xlink:title="Head width" id="ABBRID0EXCAG" xlink:type="simple">HW</abbrev> 1.85, <abbrev xmlns:xlink="http://www.w3.org/1999/xlink" xlink:title="Eye length" id="ABBRID0E2CAG" xlink:type="simple">EL</abbrev> 0.26–0.30, <abbrev xmlns:xlink="http://www.w3.org/1999/xlink" xlink:title="Scape length" id="ABBRID0E6CAG" xlink:type="simple">SL</abbrev> 0.92–0.96, <abbrev xmlns:xlink="http://www.w3.org/1999/xlink" xlink:title="Hind femur length" id="ABBRID0EDDAG" xlink:type="simple">HFL</abbrev> 1.29–1.32, <abbrev xmlns:xlink="http://www.w3.org/1999/xlink" xlink:title="Mesonotal height" id="ABBRID0EHDAG" xlink:type="simple">MNH</abbrev> 162–168, <abbrev xmlns:xlink="http://www.w3.org/1999/xlink" xlink:title="Mesoscutum width" id="ABBRID0ELDAG" xlink:type="simple">MSW</abbrev> 1.35–1.39, <abbrev xmlns:xlink="http://www.w3.org/1999/xlink" xlink:title="Cephalic index" id="ABBRID0EPDAG" xlink:type="simple">CI</abbrev> 89–91, EI 14–16, <abbrev xmlns:xlink="http://www.w3.org/1999/xlink" xlink:title="Hind femur index" id="ABBRID0ETDAG" xlink:type="simple">HFI</abbrev> 68–71, <abbrev xmlns:xlink="http://www.w3.org/1999/xlink" xlink:title="Mesonotal index" id="ABBRID0EXDAG" xlink:type="simple">MNI</abbrev> 82–84, <abbrev xmlns:xlink="http://www.w3.org/1999/xlink" xlink:title="Mesoscutal index" id="ABBRID0E2DAG" xlink:type="simple">MSI</abbrev> 72–74, <abbrev xmlns:xlink="http://www.w3.org/1999/xlink" xlink:title="Scape index" id="ABBRID0E6DAG" xlink:type="simple">SI</abbrev> 49–52.</p><p><bold><italic>Ergatoid queen</italic></bold> (3 paratypes): <abbrev xmlns:xlink="http://www.w3.org/1999/xlink" xlink:title="Head length" id="ABBRID0ETEAG" xlink:type="simple">HL</abbrev> 1.98–1.05, <abbrev xmlns:xlink="http://www.w3.org/1999/xlink" xlink:title="Head width" id="ABBRID0EXEAG" xlink:type="simple">HW</abbrev> 2.01–2.05, <abbrev xmlns:xlink="http://www.w3.org/1999/xlink" xlink:title="Eye length" id="ABBRID0E2EAG" xlink:type="simple">EL</abbrev> 0.23–0.26, <abbrev xmlns:xlink="http://www.w3.org/1999/xlink" xlink:title="Scape length" id="ABBRID0E6EAG" xlink:type="simple">SL</abbrev> 0.92–0.96, <abbrev xmlns:xlink="http://www.w3.org/1999/xlink" xlink:title="Hind femur length" id="ABBRID0EDFAG" xlink:type="simple">HFL</abbrev> 1.25, <abbrev xmlns:xlink="http://www.w3.org/1999/xlink" xlink:title="Cephalic index" id="ABBRID0EHFAG" xlink:type="simple">CI</abbrev> 98–100, EI 11–13, <abbrev xmlns:xlink="http://www.w3.org/1999/xlink" xlink:title="Hind femur index" id="ABBRID0ELFAG" xlink:type="simple">HFI</abbrev> 61–62, <abbrev xmlns:xlink="http://www.w3.org/1999/xlink" xlink:title="Scape index" id="ABBRID0EPFAG" xlink:type="simple">SI</abbrev> 46–47. Non-types (<italic>n</italic> = 2): <abbrev xmlns:xlink="http://www.w3.org/1999/xlink" xlink:title="Head length" id="ABBRID0EVFAG" xlink:type="simple">HL</abbrev> 2.08–2.15, <abbrev xmlns:xlink="http://www.w3.org/1999/xlink" xlink:title="Head width" id="ABBRID0EZFAG" xlink:type="simple">HW</abbrev> 2.05–2.08, <abbrev xmlns:xlink="http://www.w3.org/1999/xlink" xlink:title="Eye length" id="ABBRID0E4FAG" xlink:type="simple">EL</abbrev> 0.26, <abbrev xmlns:xlink="http://www.w3.org/1999/xlink" xlink:title="Scape length" id="ABBRID0EBGAG" xlink:type="simple">SL</abbrev> 0.96, <abbrev xmlns:xlink="http://www.w3.org/1999/xlink" xlink:title="Hind femur length" id="ABBRID0EFGAG" xlink:type="simple">HFL</abbrev> 1.25, <abbrev xmlns:xlink="http://www.w3.org/1999/xlink" xlink:title="Cephalic index" id="ABBRID0EJGAG" xlink:type="simple">CI</abbrev> 102–103, EI 13, <abbrev xmlns:xlink="http://www.w3.org/1999/xlink" xlink:title="Hind femur index" id="ABBRID0ENGAG" xlink:type="simple">HFI</abbrev> 61–62, <abbrev xmlns:xlink="http://www.w3.org/1999/xlink" xlink:title="Scape index" id="ABBRID0ERGAG" xlink:type="simple">SI</abbrev> 46–47.</p><p><bold><italic>Male (paratype)</italic></bold>: <abbrev xmlns:xlink="http://www.w3.org/1999/xlink" xlink:title="Head length" id="ABBRID0E3GAG" xlink:type="simple">HL</abbrev> 0.66, <abbrev xmlns:xlink="http://www.w3.org/1999/xlink" xlink:title="Head width" id="ABBRID0EAHAG" xlink:type="simple">HW</abbrev> 0.83, <abbrev xmlns:xlink="http://www.w3.org/1999/xlink" xlink:title="Eye length" id="ABBRID0EEHAG" xlink:type="simple">EL</abbrev> 0.30, <abbrev xmlns:xlink="http://www.w3.org/1999/xlink" xlink:title="Scape length" id="ABBRID0EIHAG" xlink:type="simple">SL</abbrev> 0.20, <abbrev xmlns:xlink="http://www.w3.org/1999/xlink" xlink:title="Hind femur length" id="ABBRID0EMHAG" xlink:type="simple">HFL</abbrev> 1.02, MNL 0.99, <abbrev xmlns:xlink="http://www.w3.org/1999/xlink" xlink:title="Mesoscutum width" id="ABBRID0EQHAG" xlink:type="simple">MSW</abbrev> 0.89, <abbrev xmlns:xlink="http://www.w3.org/1999/xlink" xlink:title="Cephalic index" id="ABBRID0EUHAG" xlink:type="simple">CI</abbrev> 80, EI 36, <abbrev xmlns:xlink="http://www.w3.org/1999/xlink" xlink:title="Hind femur index" id="ABBRID0EYHAG" xlink:type="simple">HFI</abbrev> 124, <abbrev xmlns:xlink="http://www.w3.org/1999/xlink" xlink:title="Mesonotal index" id="ABBRID0E3HAG" xlink:type="simple">MNI</abbrev> 90, <abbrev xmlns:xlink="http://www.w3.org/1999/xlink" xlink:title="Mesoscutal index" id="ABBRID0EAIAG" xlink:type="simple">MSI</abbrev> 108, <abbrev xmlns:xlink="http://www.w3.org/1999/xlink" xlink:title="Scape index" id="ABBRID0EEIAG" xlink:type="simple">SI</abbrev> 24. Non-types (<italic>n</italic> = 5): <abbrev xmlns:xlink="http://www.w3.org/1999/xlink" xlink:title="Head length" id="ABBRID0EKIAG" xlink:type="simple">HL</abbrev> 0.69–0.73, <abbrev xmlns:xlink="http://www.w3.org/1999/xlink" xlink:title="Head width" id="ABBRID0EOIAG" xlink:type="simple">HW</abbrev> 0.86–0.92, <abbrev xmlns:xlink="http://www.w3.org/1999/xlink" xlink:title="Eye length" id="ABBRID0ESIAG" xlink:type="simple">EL</abbrev> 0.33–0.36, <abbrev xmlns:xlink="http://www.w3.org/1999/xlink" xlink:title="Scape length" id="ABBRID0EWIAG" xlink:type="simple">SL</abbrev> 0.17–0.20, <abbrev xmlns:xlink="http://www.w3.org/1999/xlink" xlink:title="Hind femur length" id="ABBRID0E1IAG" xlink:type="simple">HFL</abbrev> 1.02–1.12, MNL 0.96–1.06, <abbrev xmlns:xlink="http://www.w3.org/1999/xlink" xlink:title="Mesoscutum width" id="ABBRID0E5IAG" xlink:type="simple">MSW</abbrev> 0.89–0.92, <abbrev xmlns:xlink="http://www.w3.org/1999/xlink" xlink:title="Cephalic index" id="ABBRID0ECJAG" xlink:type="simple">CI</abbrev> 78–82, EI 36–41, <abbrev xmlns:xlink="http://www.w3.org/1999/xlink" xlink:title="Hind femur index" id="ABBRID0EGJAG" xlink:type="simple">HFI</abbrev> 115–126, <abbrev xmlns:xlink="http://www.w3.org/1999/xlink" xlink:title="Mesonotal index" id="ABBRID0EKJAG" xlink:type="simple">MNI</abbrev> 88–93, <abbrev xmlns:xlink="http://www.w3.org/1999/xlink" xlink:title="Mesoscutal index" id="ABBRID0EOJAG" xlink:type="simple">MSI</abbrev> 100–104, <abbrev xmlns:xlink="http://www.w3.org/1999/xlink" xlink:title="Scape index" id="ABBRID0ESJAG" xlink:type="simple">SI</abbrev> 19–22.</p></tp:treatment-sec><tp:treatment-sec sec-type="description" id="SECID0EWJAG"><title>Description.</title><p><bold><italic>Major worker</italic></bold> (Fig. <xref ref-type="fig" rid="F1">1A–C</xref>). Head, in full-face view, longer than broad, lateral cephalic margins weakly convex and posterior cephalic margin shallowly concave medially; cephalic median furrow well-developed, extending anteriad to frontal area; in dorsal view, posterior half of head foveate with smooth and shiny interspaces, anterior half of head rugulose with dense foveae between wrinkles; foveae on posterior cephalic half smaller than those on anterior half; dorsum of head covered entirely with dense short erect hairs; mandible massive, subtriangular and subopaque; masticatory margin straight without distinct denticles; basal margin of mandible weakly concave; mandible with few hairs along masticatory margin; anterior margin of clypeus lacking medial and lateral setae, mid anterior margin of clypeus shallowly concave; median portion of clypeus smooth and shiny; frontal lobe poorly developed, only partly covering antennal socket; frontal carina conspicuous, reaching mid-length of head; antennal scrobe deep and conspicuous, with 3–5 irregular longitudinal ridges running from lateral portion of clypeus; eye relatively small, weakly convex, located at anterior ¼ of head length laterally; antenna 12-segmented with 3-segmented club; antennal scape thin (clavate, its apical portion narrower than antennal segments X–XII) and short, when laid backward not extending beyond mid-length of head; scape with more than 15 long erect hairs. Mesosoma short and stout; mesonotum almost straight, with sparse erect hairs; promesonotal suture present as weak groove dorsally; pronotal spine absent; metanotal groove indistinct; propodeal spine, in profile, relatively broad basally and almost straight apically, largely smooth and shiny, without erect hairs and decumbent hairs; legs entirely with numerous erect hairs; anterior face of each femur smooth and shiny, posterior face superficially reticulate with smooth and shiny interspaces. Petiole, in profile, with long anterior pedicel, usually a pair of posterolateral hairs present; petiolar node, in profile, subtriangular with sharp angle dorsally; posterior face of petiolar node with 2 or 3 pairs of erect hairs; in posterior view dorsum of petiolar node with pair of blunt angles, dorsal outline between angles weakly concave; postpetiole cylindrical, slightly shorter than high, in dorsal view with parallel sides and in profile with straight dorsal outline; postpetiole entirely rugose; dorsum of postpetiole with sparse erect hairs. Gaster smaller than head; gastral tergite I circular, smooth <!--PageBreak -->and shiny and with dense erect hairs. Body sculpture basically as in Figure <xref ref-type="fig" rid="F1">1A–C</xref>. Head, mesosoma, petiole and pospetiole reddish brown to dark brown; gaster darker than head and mesosoma, often black; mandible and legs reddish brown.</p><fig id="F1" position="float" orientation="portrait"><label>Figure 1.</label><caption><p><italic><tp:taxon-name><tp:taxon-name-part taxon-name-part-type="genus" reg="Acanthomyrmex">Acanthomyrmex</tp:taxon-name-part><tp:taxon-name-part taxon-name-part-type="species" reg="malikuli">malikuli</tp:taxon-name-part></tp:taxon-name></italic> sp. n. <bold>A–C</bold> holotype major worker, <abbrev xmlns:xlink="http://www.w3.org/1999/xlink" content-type="institution" xlink:title="Natural History Museum of the National Science Museum, Thailand" id="ABBRID0ESLAG" xlink:type="simple">THNHM</abbrev>-I-00124) <bold>D–F</bold> paratype minor worker, <abbrev xmlns:xlink="http://www.w3.org/1999/xlink" content-type="institution" xlink:title="Natural History Museum of the National Science Museum, Thailand" id="ABBRID0ECMAG" xlink:type="simple">THNHM</abbrev>-I-01196 <bold>A, D</bold> body in profile <bold>B, E</bold> head in full-face view <bold>C, F</bold> dorsal view of body. Photos by Mr Yudthana Samung.</p></caption><graphic xmlns:xlink="http://www.w3.org/1999/xlink" xlink:href="zookeys-842-113-g001.jpg" position="float" orientation="portrait" xlink:type="simple" id="oo_299135.jpg"/></fig><p><bold><italic>Minor worker</italic></bold> (Fig. <xref ref-type="fig" rid="F1">1D–F</xref>). Head, in full-face view, slightly shorter than broad, with convex lateral margins and weakly concave posterior margin; head entirely coarse<!--PageBreak -->ly punctorecticulate, punctures large, 0.07–0.13 mm in diameter; cephalic dorsum entirely with dense erect hairs; mandible massive, subtriangular and superficially reticulate with smooth and shiny interspaces; masticatory margin with few ill-defined denticles; basal margin almost straight; mandible with few hairs along masticatory margin; anterior clypeal margin armed with 5 teeth, with long conspicuous median and lateral setae; median portion of clypeus with two distinct longitudinal ridges; frontal lobe poorly developed, partly concealing antennal socket; frontal carina conspicuous, reaching 2/3 of head length; antennal scrobe deep and conspicuous; eye relatively small, located anterior to mid-length of head, moderately protruding breaking outer margin of head; antenna 12-segmented with 3-segmented club; antennal scape slender, when laid backward surpassing cephalic corner by 1.5 times width of antennal scape; antenna with dense long erect hairs. Mesosoma, in profile, relatively stout, its dorsum sparsely with erect hairs; promesonotum convex and sloping gradually to metanotal groove; pronotum with a pair of long and sharp spines; promesonotal suture absent dorsally; metanotal groove present as inconspicuous broad impression just anterior to base of propodeal spine; propodeal spine in profile relatively long, its basal half straight and apical half gradually down-curved; propodeal spine largely smooth and shiny, without erect hairs or decumbent hairs; legs with numerous erect hairs; anterior face of each femur smooth and shiny, posterior face superficially reticulate with smooth and shiny interspaces. Petiole, in profile, with long anterior pedicel; petiolar node, in profile, moderately to strongly raised, with relatively angulate apex, in posterior view with concavity between acute lateral sharp spines or angles; posterior face of petiolar node with a pair of erect hairs; postpetiole rectangular, shorter than high, in dorsal view with parallel sides and in profile with straight dorsal outline; postpetiole entirely rugose, its dorsum with dense erect hairs. First gastral tergite suboval, smooth and shiny and with dense erect hairs. Body sculpture basically as in Figure <xref ref-type="fig" rid="F1">1D–F</xref>. Body entirely reddish brown to dark brown, gaster darker than head and mesosoma; mandible antenna and legs reddish brown to yellowish brown.</p><p><bold><italic>Dealate queen</italic></bold> (Fig. <xref ref-type="fig" rid="F2">2A–C</xref>). Head, in full-face view, subrectangular, shorter than broad, with parallel sides and weakly concave posterior margin medially; cephalic median furrow well-developed, extending anteriad to frontal area; dorsum and lateral face of head foveate with smooth and shiny interspaces; dorsum of head entirely with dense erect hairs; mandible massive, subtriangular and superficially reticulate with smooth and shiny interspaces; masticatory margin straight with 2 or 3 small denticles near basal angle; basal margin weakly concave without denticles; median portion of anterior clypeal margin weakly produced anteriad, with weak concavity at middle of anterior portion, lacking medial and lateral setae; median portion of clypeus superficially reticulate with smooth and shiny interspaces; frontal lobe poorly developed, partly concealing antennal socket; frontal carina conspicuous, reaching 2/3 of head length; antennal scrobe deep and conspicuous; eye relatively large, convex, located anterior to mid-length of head; ocelli present, in full-face view median ocellus slightly larger than lateral ocelli and almost located at level of posterior margin of eye; antenna 12-segmented with 3-segmented club; antennal scape thin and short, when laid backward <!--PageBreak -->surpassing midlength of cephalic by 2 times width of antennal scape; scape with sparse long erect hairs. Mesosoma enlarged and high, its dorsum with erect hairs; pronotum in dorsal view narrow, without anterolateral spine; promesonotal suture distinct; scutellum in profile with convex dorsal outline, in dorsal view large and subtrapezoi<!--PageBreak -->dal; mesoscutellum in dorsal view subrectangular with posterior margin weakly concave; mesoscutellum demarcated from mesoscutum by deep groove, in profile mesoscutellum protruding posteriorly; propodeal spine in profile relatively broad basally and weakly down-curved, smooth and shiny, without erect hairs and decumbent hairs; legs with sparse erect hairs, smooth and shiny. Petiole in profile with long anterior pedicel, petiolar node in profile with flat anterior face, weakly convex posterior face and acutely angulate dorsum; posterior face of petiolar node with 2 or 3 pairs of erect hairs; in posterior view dorsum of petiolar node with a pair of blunt angles, area between angles weakly convex; postpetiole rectangular, slightly shorter than high, in dorsal view with parallel sides and in profile with straight dorsal outline; postpetiole entirely rugose, its dorsum with sparse erect hairs. First gastral tergite circular, smooth and shiny, with dense erect hairs. Body sculpture basically as in Figure <xref ref-type="fig" rid="F2">2A–C</xref>. Head, mesosoma, petiole and pospetiole reddish brown to dark brown; gaster darker than head and mesosoma or often black; mandible and legs reddish brown.</p><fig id="F2" position="float" orientation="portrait"><label>Figure 2.</label><caption><p><italic><tp:taxon-name><tp:taxon-name-part taxon-name-part-type="genus" reg="Acanthomyrmex">Acanthomyrmex</tp:taxon-name-part><tp:taxon-name-part taxon-name-part-type="species" reg="malikuli">malikuli</tp:taxon-name-part></tp:taxon-name></italic> sp. n. <bold>A–C</bold> Paratype queen, <abbrev xmlns:xlink="http://www.w3.org/1999/xlink" content-type="institution" xlink:title="Natural History Museum of the National Science Museum, Thailand" id="ABBRID0ESPAG" xlink:type="simple">THNHM</abbrev>-I-00115 <bold>D–F</bold> paratype ergatoid queen, <abbrev xmlns:xlink="http://www.w3.org/1999/xlink" content-type="institution" xlink:title="Natural History Museum of the National Science Museum, Thailand" id="ABBRID0ECQAG" xlink:type="simple">THNHM</abbrev>-I-01195 <bold>A, D</bold> body in profile <bold>B, E</bold> head in full-face view <bold>C, F</bold> dorsal view of body. Photos by Mr Yudthana Samung.</p></caption><graphic xmlns:xlink="http://www.w3.org/1999/xlink" xlink:href="zookeys-842-113-g002.jpg" position="float" orientation="portrait" xlink:type="simple" id="oo_299136.jpg"/></fig><p><bold><italic>Ergatoid queen</italic></bold> (Fig. <xref ref-type="fig" rid="F2">2D–F</xref>). Apterous. Similar to the major worker in structure, sculpture, coloration and pilosity, with the following conditions that should be noted: head slightly shorter and narrower (<abbrev xmlns:xlink="http://www.w3.org/1999/xlink" xlink:title="Head width" id="ABBRID0EQRAG" xlink:type="simple">HW</abbrev> 2.02–2.05 mm, <abbrev xmlns:xlink="http://www.w3.org/1999/xlink" xlink:title="Cephalic index" id="ABBRID0EURAG" xlink:type="simple">CI</abbrev> 102–103 in ergatoid queen; <abbrev xmlns:xlink="http://www.w3.org/1999/xlink" xlink:title="Head width" id="ABBRID0EBSAG" xlink:type="simple">HW</abbrev> 2.08–2.24 mm, 112–116 in major worker); ocelli present, median ocellus in full-face view almost located at level of posterior margin of eye and almost as large as lateral ocelli; mesoscutellum protruding posteriorly. Body sculpture basically as in Figure <xref ref-type="fig" rid="F2">2D–F</xref>.</p><p><bold><italic>Male</italic></bold> (paratype and non-types, Fig. <xref ref-type="fig" rid="F3">3A–C</xref>). Body black, but apical part of antenna, legs, and gaster reddish brown; wings light brown. Head in full-face view clearly broader than long, posterior margin almost straight; anterolateral part of head in which eye is located well produced laterally; mandible subtriangular, its masticatory margin with a large apical tooth, followed by 5 teeth including basal tooth; anterior clypeal margin roundly convex with weak median concavity; frontal lobe, frontal carina and antennal scrobe absent; ocelli present, with diameter less than distance between them; with head in full-face view median ocellus located a little behind level of posterior margin of eye; antenna 13-segmented, without club; antennal scape short when laid backward not reaching level of posterior margin of compound eye; antennal segment II very short; III much longer than broad and longer than each of segments IV–X. Mesosoma short and high; pronotal spine absent; mesoscutellum in profile strongly raised dorsoposteriad, in dorsal view with straight posterior margin; posterolateral part of propodeal dorsum in profile forming a blunt angle. Petiole in profile with long anterior pedicel; petiolar node in profile very low and bluntly raised; postpetiole clearly longer than high and cylindrical. Gaster relatively small and oval. Legs relatively long, smooth and shiny. Body sculpture basically as in Figure <xref ref-type="fig" rid="F3">3A–C</xref>.</p><fig id="F3" position="float" orientation="portrait"><label>Figure 3.</label><caption><p><italic><tp:taxon-name><tp:taxon-name-part taxon-name-part-type="genus" reg="Acanthomyrmex">Acanthomyrmex</tp:taxon-name-part><tp:taxon-name-part taxon-name-part-type="species" reg="malikuli">malikuli</tp:taxon-name-part></tp:taxon-name></italic> sp. n. (paratype male, <abbrev xmlns:xlink="http://www.w3.org/1999/xlink" content-type="institution" xlink:title="Natural History Museum of the National Science Museum, Thailand" id="ABBRID0ETTAG" xlink:type="simple">THNHM</abbrev>-I-01194) <bold>A</bold> body in profile <bold>B</bold> head in full-face view <bold>C</bold> dorsal view of body. Photos by Mr Yudthana Samung.</p></caption><graphic xmlns:xlink="http://www.w3.org/1999/xlink" xlink:href="zookeys-842-113-g003.jpg" position="float" orientation="portrait" xlink:type="simple" id="oo_299137.jpg"/></fig></tp:treatment-sec><tp:treatment-sec sec-type="type material" id="SECID0EDUAG"><title>Non-type material examined.</title><p>W Thailand, Tak Prov., Umphang Dist., Thung Yai Naresuarn East W.S., Thung Nanoi Forest Ranger Station, 18.II.2015, W. Jaitrong leg., colony no. TH15-WJT-342 (6 minor workers, 1 major worker, 3 ergatoid queens) (<abbrev xmlns:xlink="http://www.w3.org/1999/xlink" content-type="institution" xlink:title="Ant Museum, Faculty of Forestry, Kasetsart University, Thailand" id="ABBRID0EEVAG" xlink:type="simple">AMK</abbrev>, <abbrev xmlns:xlink="http://www.w3.org/1999/xlink" content-type="institution" xlink:title="Seiki Yamane Collection, Kagoshima, Japan" id="ABBRID0EJVAG" xlink:type="simple">SKYC</abbrev>, <abbrev xmlns:xlink="http://www.w3.org/1999/xlink" content-type="institution" xlink:title="Natural History Museum of the National Science Museum, Thailand" id="ABBRID0EOVAG" xlink:type="simple">THNHM</abbrev>); same locality, date and collector, TH15-WJT-337 (5 minor workers) (<abbrev xmlns:xlink="http://www.w3.org/1999/xlink" content-type="institution" xlink:title="Seiki Yamane Collection, Kagoshima, Japan" id="ABBRID0E3VAG" xlink:type="simple">SKYC</abbrev>, <abbrev xmlns:xlink="http://www.w3.org/1999/xlink" content-type="institution" xlink:title="Natural History Museum of the National Science Museum, Thailand" id="ABBRID0EBWAG" xlink:type="simple">THNHM</abbrev>); same locality, date and collector, colony no. TH15-WJT-334 (1 minor worker, 2 ergatoid queens) (<abbrev xmlns:xlink="http://www.w3.org/1999/xlink" content-type="institution" xlink:title="Natural History Museum of the National Science Museum, Thailand" id="ABBRID0EYWAG" xlink:type="simple">THNHM</abbrev>); same locality and collec<!--PageBreak -->tor, 19.II.2018, colony no. WJT190218-5 (7 minor workers, 1 major worker, 1 ergatoid queen, 2 dealate queens) (<named-content xmlns:xlink="http://www.w3.org/1999/xlink" content-type="dwc:institutional_code" xlink:type="simple">MHNG</named-content>, <abbrev xmlns:xlink="http://www.w3.org/1999/xlink" content-type="institution" xlink:title="Seiki Yamane Collection, Kagoshima, Japan" id="ABBRID0EIYAG" xlink:type="simple">SKYC</abbrev>, <abbrev xmlns:xlink="http://www.w3.org/1999/xlink" content-type="institution" xlink:title="Natural History Museum of the National Science Museum, Thailand" id="ABBRID0ENYAG" xlink:type="simple">THNHM</abbrev>), colony no. WJT190218-6 (5 minor workers, 2 ergatoid queens) (<named-content xmlns:xlink="http://www.w3.org/1999/xlink" content-type="dwc:institutional_code" xlink:type="simple">MHNG</named-content>, <abbrev xmlns:xlink="http://www.w3.org/1999/xlink" content-type="institution" xlink:title="Seiki Yamane Collection, Kagoshima, Japan" id="ABBRID0EJZAG" xlink:type="simple">SKYC</abbrev>, <abbrev xmlns:xlink="http://www.w3.org/1999/xlink" content-type="institution" xlink:title="Natural History Museum of the National Science Museum, Thailand" id="ABBRID0EOZAG" xlink:type="simple">THNHM</abbrev>), colony no. WJT190218-7 (6 minor workers, 2 ergatoid queens) (<abbrev xmlns:xlink="http://www.w3.org/1999/xlink" content-type="institution" xlink:title="Seiki Yamane Collection, Kagoshima, Japan" id="ABBRID0EF1AG" xlink:type="simple">SKYC</abbrev>, <abbrev xmlns:xlink="http://www.w3.org/1999/xlink" content-type="institution" xlink:title="Natural History Museum of the National Science Museum, Thailand" id="ABBRID0EK1AG" xlink:type="simple">THNHM</abbrev>) and colony no. WJT190218-8 (6 minor workers, 2 major workers, 2 ergatoid queens) (THN<!--PageBreak -->HM); W Thailand, Tak Prov., Umphang Dist., Thung Yai Naresuarn East W.S., Bae Ki station – Thung Nanoi Station, 22.II.2018, W. Jaitrong leg., colony no. WJT220218-1 (7 minor workers, 1 major worker) (<abbrev xmlns:xlink="http://www.w3.org/1999/xlink" content-type="institution" xlink:title="Seiki Yamane Collection, Kagoshima, Japan" id="ABBRID0E52AG" xlink:type="simple">SKYC</abbrev>, <abbrev xmlns:xlink="http://www.w3.org/1999/xlink" content-type="institution" xlink:title="Natural History Museum of the National Science Museum, Thailand" id="ABBRID0ED3AG" xlink:type="simple">THNHM</abbrev>), colony no. WJT220218-2 (14 minor workers, 1 major worker) (<named-content xmlns:xlink="http://www.w3.org/1999/xlink" content-type="dwc:institutional_code" xlink:type="simple">MHNG</named-content>, <abbrev xmlns:xlink="http://www.w3.org/1999/xlink" content-type="institution" xlink:title="Seiki Yamane Collection, Kagoshima, Japan" id="ABBRID0E63AG" xlink:type="simple">SKYC</abbrev>, <abbrev xmlns:xlink="http://www.w3.org/1999/xlink" content-type="institution" xlink:title="Natural History Museum of the National Science Museum, Thailand" id="ABBRID0EE4AG" xlink:type="simple">THNHM</abbrev>) and colony no. WJT220218-6 (22 minor workers, 1 major worker, 1 ergatoid queen) (<named-content xmlns:xlink="http://www.w3.org/1999/xlink" content-type="dwc:institutional_code" xlink:type="simple">MHNG</named-content>, <abbrev xmlns:xlink="http://www.w3.org/1999/xlink" content-type="institution" xlink:title="Seiki Yamane Collection, Kagoshima, Japan" id="ABBRID0EJ5AG" xlink:type="simple">SKYC</abbrev>, <abbrev xmlns:xlink="http://www.w3.org/1999/xlink" content-type="institution" xlink:title="Natural History Museum of the National Science Museum, Thailand" id="ABBRID0EO5AG" xlink:type="simple">THNHM</abbrev>); W Thailand, Tak Prov., Umphang Dist., Thung Yai Naresuarn East W.S., Huai Nam Kheao Station, 26.IX.2016, W. Jaitrong leg., colony no. WJT260916-1 (11 minor workers, 2 major workers, 1 dealate queen, 1 alate queen, 1 male) (<named-content xmlns:xlink="http://www.w3.org/1999/xlink" content-type="dwc:institutional_code" xlink:type="simple">USNM</named-content>, <abbrev xmlns:xlink="http://www.w3.org/1999/xlink" content-type="institution" xlink:title="Seiki Yamane Collection, Kagoshima, Japan" id="ABBRID0E36AG" xlink:type="simple">SKYC</abbrev>, <abbrev xmlns:xlink="http://www.w3.org/1999/xlink" content-type="institution" xlink:title="Natural History Museum of the National Science Museum, Thailand" id="ABBRID0EBABG" xlink:type="simple">THNHM</abbrev>); W Thailand, Tak Prov., Umphang Dist., Thung Yai Naresuarn East W.S., Ka-ngae Sod Forest Ranger Station, 19.II.2015, W. Jaitrong leg., colony no. TH15-WJT-359 (7 minor workers, 2 major workers, 1 dealate queen) (<abbrev xmlns:xlink="http://www.w3.org/1999/xlink" content-type="institution" xlink:title="Seiki Yamane Collection, Kagoshima, Japan" id="ABBRID0EBBBG" xlink:type="simple">SKYC</abbrev>, <abbrev xmlns:xlink="http://www.w3.org/1999/xlink" content-type="institution" xlink:title="Natural History Museum of the National Science Museum, Thailand" id="ABBRID0EGBBG" xlink:type="simple">THNHM</abbrev>); same locality, date and collector, TH15-WJT-360 (3 minor workers, 1 major worker, 1 dealate queen) (<abbrev xmlns:xlink="http://www.w3.org/1999/xlink" content-type="institution" xlink:title="Seiki Yamane Collection, Kagoshima, Japan" id="ABBRID0EGCBG" xlink:type="simple">SKYC</abbrev>, <abbrev xmlns:xlink="http://www.w3.org/1999/xlink" content-type="institution" xlink:title="Natural History Museum of the National Science Museum, Thailand" id="ABBRID0ELCBG" xlink:type="simple">THNHM</abbrev>); same locality and collector, 21.IX.2014, W. Jaitrong leg., colony no. WJT210914-5A (5 minor workers) (<abbrev xmlns:xlink="http://www.w3.org/1999/xlink" content-type="institution" xlink:title="Natural History Museum of the National Science Museum, Thailand" id="ABBRID0EZCBG" xlink:type="simple">THNHM</abbrev>); W Thailand, Tak Prov., Umphang Dist., Thung Yai Naresuarn East W.S., Bae Ki Station, 24.IX.2016, W. Jaitrong leg., colony no. WJT240916-8 (1 minor worker, 1 major workers, 1 alate queen, 1 male) (<abbrev xmlns:xlink="http://www.w3.org/1999/xlink" content-type="institution" xlink:title="Natural History Museum of the National Science Museum, Thailand" id="ABBRID0EZDBG" xlink:type="simple">THNHM</abbrev>); W Thailand, Tak Prov., Umphang Dist., Thung Yai Naresuarn East W.S., Yuyi junction, 25.IX.2016, W. Jaitrong leg., colony no. WJT250916-3 (3 minor workers, 1 major worker) (<abbrev xmlns:xlink="http://www.w3.org/1999/xlink" content-type="institution" xlink:title="Natural History Museum of the National Science Museum, Thailand" id="ABBRID0EQEBG" xlink:type="simple">THNHM</abbrev>); W Thailand, Tak Prov., Umphang Dist., Thung Yai Naresuarn East W.S., Utakae station, 23.IX.2016, W. Jaitrong leg., colony no. WJT230916-1 (9 minor workers, 2 major workers, 1 male) (<abbrev xmlns:xlink="http://www.w3.org/1999/xlink" content-type="institution" xlink:title="Natural History Museum of the National Science Museum, Thailand" id="ABBRID0EHFBG" xlink:type="simple">THNHM</abbrev>); W Thailand, Tak Prov., Umphang Dist., Thung Yai Naresuarn East W.S., Ka Ngaeki, Head Quarter (HQ) 22.IX.2016, W. Jaitrong leg., colony no. WJT220916-1 (12 minor workers, 3 major workers, 1 male) (<named-content xmlns:xlink="http://www.w3.org/1999/xlink" content-type="dwc:institutional_code" xlink:type="simple">USNM</named-content>, <abbrev xmlns:xlink="http://www.w3.org/1999/xlink" content-type="institution" xlink:title="Seiki Yamane Collection, Kagoshima, Japan" id="ABBRID0EDGBG" xlink:type="simple">SKYC</abbrev>, <abbrev xmlns:xlink="http://www.w3.org/1999/xlink" content-type="institution" xlink:title="Natural History Museum of the National Science Museum, Thailand" id="ABBRID0EIGBG" xlink:type="simple">THNHM</abbrev>); central Thailand, Uthai Thani Prov., Ban Rai Dist., 23.IX.2014, W. Jaitrong leg., colony no. WJT230914-15 (8 minor workers, 1 ergatoid queen) (<abbrev xmlns:xlink="http://www.w3.org/1999/xlink" content-type="institution" xlink:title="Natural History Museum of the National Science Museum, Thailand" id="ABBRID0E6GBG" xlink:type="simple">THNHM</abbrev>); W Thailand, Tak Prov., Umphang Dist., Thung Yai Naresuarn East W.S., Ka Ngaeki, Head Quarter (HQ) 27.IX.2016, W. Jaitrong leg., colony no.WJT270916-4 (2 minor workers, 1 alate queen, 8 males) (<abbrev xmlns:xlink="http://www.w3.org/1999/xlink" content-type="institution" xlink:title="Natural History Museum of the National Science Museum, Thailand" id="ABBRID0EWHBG" xlink:type="simple">THNHM</abbrev>); W Thailand, Tak Prov., Umphang Dist., Thung Yai Naresuarn East W.S., Huai Nam Kheao Station, 26.IX.2016, W. Jaitrong leg., colony no.WJT260916-1 (3 minor workers, 1 ergatoid, 1 male) (<abbrev xmlns:xlink="http://www.w3.org/1999/xlink" content-type="institution" xlink:title="Natural History Museum of the National Science Museum, Thailand" id="ABBRID0EEIBG" xlink:type="simple">THNHM</abbrev>).</p></tp:treatment-sec><tp:treatment-sec sec-type="etymology" id="SECID0EJIBG"><title>Etymology.</title><p>The specific name is dedicated to Mr Vichai Malikul, Scientific Illustrator, Department of Entomology, National Museum of Natural History, Smithsonian Institution, Washington, D.C. (<named-content xmlns:xlink="http://www.w3.org/1999/xlink" content-type="dwc:institutional_code" xlink:type="simple">USNM</named-content>, U.S.A.), who kindly helped W. Jaitrong when he visited the <named-content xmlns:xlink="http://www.w3.org/1999/xlink" content-type="dwc:institutional_code" xlink:type="simple">USNM</named-content>.</p></tp:treatment-sec><tp:treatment-sec sec-type="Bionomics" id="SECID0EZIBG"><title>Bionomics.</title><p><italic><tp:taxon-name><tp:taxon-name-part taxon-name-part-type="genus" reg="Acanthomyrmex">Acanthomyrmex</tp:taxon-name-part><tp:taxon-name-part taxon-name-part-type="species" reg="malikuli">malikuli</tp:taxon-name-part></tp:taxon-name></italic> sp. n. was found to nest in preformed cavities in hard dead wood on the forest floor in a lower tropical mountain forest (800–1000 m a.s.l.). Colony composition and behavior of this species will be reported in a different paper by Jaitrong and others.</p></tp:treatment-sec><tp:treatment-sec sec-type="distribution" id="SECID0EKJBG"><title>Distribution.</title><p>Thailand (Tak and Uthai Thani Provinces).</p></tp:treatment-sec><tp:treatment-sec sec-type="remarks" id="SECID0EPJBG"><title>Remarks.</title><p><italic><tp:taxon-name><tp:taxon-name-part taxon-name-part-type="genus" reg="Acanthomyrmex">Acanthomyrmex</tp:taxon-name-part><tp:taxon-name-part taxon-name-part-type="species" reg="malikuli">malikuli</tp:taxon-name-part></tp:taxon-name></italic> can be distinguished from all other species in <italic><tp:taxon-name><tp:taxon-name-part taxon-name-part-type="genus" reg="Acanthomyrmex">A.</tp:taxon-name-part><tp:taxon-name-part taxon-name-part-type="species" reg="luciolae">luciolae</tp:taxon-name-part></tp:taxon-name></italic> group by the following combination of characters: 1) major and minor workers having dark brown to black body; 2) dorsum of head (in profile view) strongly <!--PageBreak -->convex in both castes; 3) major worker having anterior half of head rugulose with dense foveae between wrinkles; and 4) major and minor workers with dense erect hairs on the head and first gastral tergite. This species is most closely related to <italic><tp:taxon-name><tp:taxon-name-part taxon-name-part-type="genus" reg="Acanthomyrmex">A.</tp:taxon-name-part><tp:taxon-name-part taxon-name-part-type="species" reg="mizunoi">mizunoi</tp:taxon-name-part></tp:taxon-name></italic> (see “Remarks” under <italic><tp:taxon-name><tp:taxon-name-part taxon-name-part-type="genus" reg="Acanthomyrmex">A.</tp:taxon-name-part><tp:taxon-name-part taxon-name-part-type="species" reg="mizunoi">mizunoi</tp:taxon-name-part></tp:taxon-name></italic>). The new species can be easily distinguished from <italic><tp:taxon-name><tp:taxon-name-part taxon-name-part-type="genus" reg="Acanthomyrmex">A.</tp:taxon-name-part><tp:taxon-name-part taxon-name-part-type="species" reg="padanensis">padanensis</tp:taxon-name-part></tp:taxon-name></italic> by the following characteristics: 1) in major worker, mid anterior margin of clypeus shallowly concave (anterior clypeal margin weakly convex in <italic><tp:taxon-name><tp:taxon-name-part taxon-name-part-type="genus" reg="Acanthomyrmex">A.</tp:taxon-name-part><tp:taxon-name-part taxon-name-part-type="species" reg="padanensis">padanensis</tp:taxon-name-part></tp:taxon-name></italic>); 2) in major worker, head with denes erect hairs (without hairs in <italic><tp:taxon-name><tp:taxon-name-part taxon-name-part-type="genus" reg="Acanthomyrmex">A.</tp:taxon-name-part><tp:taxon-name-part taxon-name-part-type="species" reg="padanensis">padanensis</tp:taxon-name-part></tp:taxon-name></italic>); and 3) in ergatoid queen, without pronotal spine, general shape as in major worker (with pronotal spine, general shape as in minor worker). This species is separated from <italic><tp:taxon-name><tp:taxon-name-part taxon-name-part-type="genus" reg="Acanthomyrmex">A.</tp:taxon-name-part><tp:taxon-name-part taxon-name-part-type="species" reg="sulawesiensis">sulawesiensis</tp:taxon-name-part></tp:taxon-name></italic> by the presence of pronotal spine in ergatoid queen (without pronotal spine in <italic><tp:taxon-name><tp:taxon-name-part taxon-name-part-type="genus" reg="Acanthomyrmex">A.</tp:taxon-name-part><tp:taxon-name-part taxon-name-part-type="species" reg="malikuli">malikuli</tp:taxon-name-part></tp:taxon-name></italic>; with pronotal spine in <italic><tp:taxon-name><tp:taxon-name-part taxon-name-part-type="genus" reg="Acanthomyrmex">A.</tp:taxon-name-part><tp:taxon-name-part taxon-name-part-type="species" reg="sulawesiensis">sulawesiensis</tp:taxon-name-part></tp:taxon-name></italic>); and major worker having anterior half of head rugulose with dense foveae between wrinkles (entire of head lacking rugae in <italic><tp:taxon-name><tp:taxon-name-part taxon-name-part-type="genus" reg="Acanthomyrmex">A.</tp:taxon-name-part><tp:taxon-name-part taxon-name-part-type="species" reg="sulawesiensis">sulawesiensis</tp:taxon-name-part></tp:taxon-name></italic>). <italic><tp:taxon-name><tp:taxon-name-part taxon-name-part-type="genus" reg="Acanthomyrmex">Acanthomyrmex</tp:taxon-name-part><tp:taxon-name-part taxon-name-part-type="species" reg="malikuli">malikuli</tp:taxon-name-part></tp:taxon-name></italic> differs from <italic><tp:taxon-name><tp:taxon-name-part taxon-name-part-type="genus" reg="Acanthomyrmex">A.</tp:taxon-name-part><tp:taxon-name-part taxon-name-part-type="species" reg="dusun">dusun</tp:taxon-name-part></tp:taxon-name></italic> Wheeler, 1919 as follows: 1) anterior half of head rugulose with dense foveae between wrinkles in <italic><tp:taxon-name><tp:taxon-name-part taxon-name-part-type="genus" reg="Acanthomyrmex">A.</tp:taxon-name-part><tp:taxon-name-part taxon-name-part-type="species" reg="malikuli">malikuli</tp:taxon-name-part></tp:taxon-name></italic> (lacking rugae in <italic><tp:taxon-name><tp:taxon-name-part taxon-name-part-type="genus" reg="Acanthomyrmex">A.</tp:taxon-name-part><tp:taxon-name-part taxon-name-part-type="species" reg="dusun">dusun</tp:taxon-name-part></tp:taxon-name></italic>); and 2) propodeal spine almost straight in <italic><tp:taxon-name><tp:taxon-name-part taxon-name-part-type="genus" reg="Acanthomyrmex">A.</tp:taxon-name-part><tp:taxon-name-part taxon-name-part-type="species" reg="malikuli">malikuli</tp:taxon-name-part></tp:taxon-name></italic> (short, cylindrical, curved ventrad in <italic><tp:taxon-name><tp:taxon-name-part taxon-name-part-type="genus" reg="Acanthomyrmex">A.</tp:taxon-name-part><tp:taxon-name-part taxon-name-part-type="species" reg="dusun">dusun</tp:taxon-name-part></tp:taxon-name></italic>).</p></tp:treatment-sec></tp:taxon-treatment>
