# Supplementary material for: Two new species of the ant genus Acanthomyrmex Emery, 1893 (Hymenoptera, Formicidae, Myrmicinae) from Thailand
Source: Zookeys. 2019 May 7;842:113–34. doi: 10.3897/zookeys.842.33609 (PMC6517370; doi:10.3897/zookeys.842.33609)
Supplement: XML Treatment for Acanthomyrmex mizunoi [file zookeys.842.33609-treatment2.xml]

<!DOCTYPE tp:taxon-treatment
  PUBLIC "-//TaxonX//DTD Taxonomic Treatment Publishing DTD v0 20100105//EN" "tax-treatment-NSO.dtd">
<tp:taxon-treatment xmlns:tp="http://www.plazi.org/taxpub"><tp:treatment-meta><kwd-group><label>Taxon classification</label><kwd><named-content xmlns:xlink="http://www.w3.org/1999/xlink" content-type="kingdom">Animalia</named-content></kwd><kwd><named-content xmlns:xlink="http://www.w3.org/1999/xlink" content-type="order">Hymenoptera</named-content></kwd><kwd><named-content xmlns:xlink="http://www.w3.org/1999/xlink" content-type="family">Formicidae</named-content></kwd></kwd-group><mixed-citation publication-type="journal"><person-group><name><surname>Jaitrong</surname><given-names>Weeyawat</given-names></name><name><surname>Asanok</surname><given-names>Lamthai</given-names></name></person-group><article-title>Two new species of the ant genus <italic><tp:taxon-name><tp:taxon-name-part taxon-name-part-type="genus" reg="Acanthomyrmex">Acanthomyrmex</tp:taxon-name-part></tp:taxon-name></italic> Emery, 1893 (<tp:taxon-name><tp:taxon-name-part taxon-name-part-type="order">Hymenoptera</tp:taxon-name-part></tp:taxon-name>, <tp:taxon-name><tp:taxon-name-part taxon-name-part-type="family">Formicidae</tp:taxon-name-part></tp:taxon-name>, <tp:taxon-name><tp:taxon-name-part taxon-name-part-type="subfamily">Myrmicinae</tp:taxon-name-part></tp:taxon-name>) from Thailand</article-title><source>Zookeys</source><day>07</day><month>5</month><year>2019</year><volume>842</volume><fpage>113</fpage><lpage>134</lpage><pub-id pub-id-type="doi">10.3897/zookeys.842.33609</pub-id></mixed-citation></tp:treatment-meta><tp:nomenclature><tp:taxon-name>
            <tp:taxon-name-part taxon-name-part-type="genus" reg="Acanthomyrmex">Acanthomyrmex</tp:taxon-name-part>
            <tp:taxon-name-part taxon-name-part-type="species" reg="mizunoi">mizunoi</tp:taxon-name-part>
            <object-id xmlns:xlink="http://www.w3.org/1999/xlink" content-type="zoobank" xlink:type="simple">http://zoobank.org/F5FCA88F-E507-420D-8FA1-84383C83ECDE</object-id>
          </tp:taxon-name><tp:taxon-authority>Jaitrong &amp; Asanok</tp:taxon-authority><tp:taxon-status xmlns:xlink="http://www.w3.org/1999/xlink" xlink:type="simple">sp. n.</tp:taxon-status><xref ref-type="fig" rid="F4">Figures 4</xref><xref ref-type="fig" rid="F5">, 5</xref><xref ref-type="fig" rid="F6">, 6</xref><!--PageBreak --></tp:nomenclature><tp:treatment-sec sec-type="material" id="SECID0ECUBG"><title>Type.</title><p><bold><italic>Holotype major worker</italic></bold> (<abbrev xmlns:xlink="http://www.w3.org/1999/xlink" content-type="institution" xlink:title="Natural History Museum of the National Science Museum, Thailand" id="ABBRID0EWUBG" xlink:type="simple">THNHM</abbrev>-I-01197, <abbrev xmlns:xlink="http://www.w3.org/1999/xlink" content-type="institution" xlink:title="Natural History Museum of the National Science Museum, Thailand" id="ABBRID0E2UBG" xlink:type="simple">THNHM</abbrev>), central Thailand, Nakhon Nayok Prov., Muang Dist., Ban Hin Tang, <named-content xmlns:xlink="http://www.w3.org/1999/xlink" content-type="dwc:verbatimCoordinates" xlink:type="simple"><named-content content-type="geo-json" specific-use="{&#34;type&#34;:&#34;Point&#34;,&#34;coordinates&#34;:[101.371390,14.406110]}" id="NCID0EDVBG" xlink:type="simple">14.40611°N, 101.37139°E</named-content></named-content>, 22.X.2017, W. Jaitrong leg., colony no. WJT221017-12. <bold><italic>Paratypes</italic></bold>: 5 major workers (<abbrev xmlns:xlink="http://www.w3.org/1999/xlink" content-type="institution" xlink:title="Natural History Museum of the National Science Museum, Thailand" id="ABBRID0EUVBG" xlink:type="simple">THNHM</abbrev>-I-01198, <named-content xmlns:xlink="http://www.w3.org/1999/xlink" content-type="dwc:institutional_code" xlink:type="simple">MHNG</named-content>, <abbrev xmlns:xlink="http://www.w3.org/1999/xlink" content-type="institution" xlink:title="Seiki Yamane Collection, Kagoshima, Japan" id="ABBRID0E5VBG" xlink:type="simple">SKYC</abbrev>, <abbrev xmlns:xlink="http://www.w3.org/1999/xlink" content-type="institution" xlink:title="Natural History Museum of the National Science Museum, Thailand" id="ABBRID0EDWBG" xlink:type="simple">THNHM</abbrev>), 64 minor workers (<abbrev xmlns:xlink="http://www.w3.org/1999/xlink" content-type="institution" xlink:title="Natural History Museum of the National Science Museum, Thailand" id="ABBRID0ERWBG" xlink:type="simple">THNHM</abbrev>-I-01199, <named-content xmlns:xlink="http://www.w3.org/1999/xlink" content-type="dwc:institutional_code" xlink:type="simple">MHNG</named-content>, <abbrev xmlns:xlink="http://www.w3.org/1999/xlink" content-type="institution" xlink:title="Seiki Yamane Collection, Kagoshima, Japan" id="ABBRID0E2WBG" xlink:type="simple">SKYC</abbrev>, <abbrev xmlns:xlink="http://www.w3.org/1999/xlink" content-type="institution" xlink:title="Natural History Museum of the National Science Museum, Thailand" id="ABBRID0EAXBG" xlink:type="simple">THNHM</abbrev>, <named-content xmlns:xlink="http://www.w3.org/1999/xlink" content-type="dwc:institutional_code" xlink:type="simple">USNM</named-content>) and 3 dealate queens (<abbrev xmlns:xlink="http://www.w3.org/1999/xlink" content-type="institution" xlink:title="Natural History Museum of the National Science Museum, Thailand" id="ABBRID0ETXBG" xlink:type="simple">THNHM</abbrev>-I-01200, <abbrev xmlns:xlink="http://www.w3.org/1999/xlink" content-type="institution" xlink:title="Seiki Yamane Collection, Kagoshima, Japan" id="ABBRID0EYXBG" xlink:type="simple">SKYC</abbrev>, <abbrev xmlns:xlink="http://www.w3.org/1999/xlink" content-type="institution" xlink:title="Natural History Museum of the National Science Museum, Thailand" id="ABBRID0E4XBG" xlink:type="simple">THNHM</abbrev>), same data as holotype; 4 ergatoid queens (<abbrev xmlns:xlink="http://www.w3.org/1999/xlink" content-type="institution" xlink:title="Natural History Museum of the National Science Museum, Thailand" id="ABBRID0ELYBG" xlink:type="simple">THNHM</abbrev>-I-00054, <abbrev xmlns:xlink="http://www.w3.org/1999/xlink" content-type="institution" xlink:title="Natural History Museum of the National Science Museum, Thailand" id="ABBRID0EQYBG" xlink:type="simple">THNHM</abbrev>-I-00061, <abbrev xmlns:xlink="http://www.w3.org/1999/xlink" content-type="institution" xlink:title="Natural History Museum of the National Science Museum, Thailand" id="ABBRID0EVYBG" xlink:type="simple">THNHM</abbrev>-I-00063, <abbrev xmlns:xlink="http://www.w3.org/1999/xlink" content-type="institution" xlink:title="Natural History Museum of the National Science Museum, Thailand" id="ABBRID0E1YBG" xlink:type="simple">THNHM</abbrev>-I-00065, <abbrev xmlns:xlink="http://www.w3.org/1999/xlink" content-type="institution" xlink:title="Seiki Yamane Collection, Kagoshima, Japan" id="ABBRID0E6YBG" xlink:type="simple">SKYC</abbrev>, <abbrev xmlns:xlink="http://www.w3.org/1999/xlink" content-type="institution" xlink:title="Natural History Museum of the National Science Museum, Thailand" id="ABBRID0EEZBG" xlink:type="simple">THNHM</abbrev>), 8 minor workers (<abbrev xmlns:xlink="http://www.w3.org/1999/xlink" content-type="institution" xlink:title="Natural History Museum of the National Science Museum, Thailand" id="ABBRID0ESZBG" xlink:type="simple">THNHM</abbrev>-I-00055, <abbrev xmlns:xlink="http://www.w3.org/1999/xlink" content-type="institution" xlink:title="Natural History Museum of the National Science Museum, Thailand" id="ABBRID0EXZBG" xlink:type="simple">THNHM</abbrev>-I-00057 to <abbrev xmlns:xlink="http://www.w3.org/1999/xlink" content-type="institution" xlink:title="Natural History Museum of the National Science Museum, Thailand" id="ABBRID0E3ZBG" xlink:type="simple">THNHM</abbrev>-I-00060, <abbrev xmlns:xlink="http://www.w3.org/1999/xlink" content-type="institution" xlink:title="Natural History Museum of the National Science Museum, Thailand" id="ABBRID0EB1BG" xlink:type="simple">THNHM</abbrev>-I-00062, <abbrev xmlns:xlink="http://www.w3.org/1999/xlink" content-type="institution" xlink:title="Natural History Museum of the National Science Museum, Thailand" id="ABBRID0EG1BG" xlink:type="simple">THNHM</abbrev>-I-00064, <abbrev xmlns:xlink="http://www.w3.org/1999/xlink" content-type="institution" xlink:title="Natural History Museum of the National Science Museum, Thailand" id="ABBRID0EL1BG" xlink:type="simple">THNHM</abbrev>-I-00066, <abbrev xmlns:xlink="http://www.w3.org/1999/xlink" content-type="institution" xlink:title="Seiki Yamane Collection, Kagoshima, Japan" id="ABBRID0EQ1BG" xlink:type="simple">SKYC</abbrev>, <abbrev xmlns:xlink="http://www.w3.org/1999/xlink" content-type="institution" xlink:title="Natural History Museum of the National Science Museum, Thailand" id="ABBRID0EV1BG" xlink:type="simple">THNHM</abbrev>, <named-content xmlns:xlink="http://www.w3.org/1999/xlink" content-type="dwc:institutional_code" xlink:type="simple">USNM</named-content>), and 1 male (<abbrev xmlns:xlink="http://www.w3.org/1999/xlink" content-type="institution" xlink:title="Natural History Museum of the National Science Museum, Thailand" id="ABBRID0E61BG" xlink:type="simple">THNHM</abbrev>-I-00056), NE Thailand, Nakhon Ratchasima Prov., Pak Chong Dist., dry evergreen forest, 31.V.2000, W. Jaitrong leg., colony no. WJT310500-1; 1 ergatoid queen (<abbrev xmlns:xlink="http://www.w3.org/1999/xlink" content-type="institution" xlink:title="Natural History Museum of the National Science Museum, Thailand" id="ABBRID0EN2BG" xlink:type="simple">THNHM</abbrev>-I-0053, <abbrev xmlns:xlink="http://www.w3.org/1999/xlink" content-type="institution" xlink:title="Natural History Museum of the National Science Museum, Thailand" id="ABBRID0ES2BG" xlink:type="simple">THNHM</abbrev>) and 1 male (AMK007, <abbrev xmlns:xlink="http://www.w3.org/1999/xlink" content-type="institution" xlink:title="Natural History Museum of the National Science Museum, Thailand" id="ABBRID0EX2BG" xlink:type="simple">THNHM</abbrev>), NE Thailand, Nakhon Ratchasima Prov., Khao Yai N.P., hill evergreen forest, 30.V.2000, C. Bourmas leg.</p></tp:treatment-sec><tp:treatment-sec sec-type="description" id="SECID0E32BG"><title>Measurements and indices.</title><p><bold><italic>Holotype major</italic></bold>: <abbrev xmlns:xlink="http://www.w3.org/1999/xlink" xlink:title="Head length" id="ABBRID0EH3BG" xlink:type="simple">HL</abbrev> 2.67, <abbrev xmlns:xlink="http://www.w3.org/1999/xlink" xlink:title="Head width" id="ABBRID0EL3BG" xlink:type="simple">HW</abbrev> 2.24, <abbrev xmlns:xlink="http://www.w3.org/1999/xlink" xlink:title="Eye length" id="ABBRID0EP3BG" xlink:type="simple">EL</abbrev> 0.23, <abbrev xmlns:xlink="http://www.w3.org/1999/xlink" xlink:title="Scape length" id="ABBRID0ET3BG" xlink:type="simple">SL</abbrev> 1.06, <abbrev xmlns:xlink="http://www.w3.org/1999/xlink" xlink:title="Hind femur length" id="ABBRID0EX3BG" xlink:type="simple">HFL</abbrev> 1.29, <abbrev xmlns:xlink="http://www.w3.org/1999/xlink" xlink:title="Cephalic index" id="ABBRID0E23BG" xlink:type="simple">CI</abbrev> 84, EI 10, <abbrev xmlns:xlink="http://www.w3.org/1999/xlink" xlink:title="Hind femur index" id="ABBRID0E63BG" xlink:type="simple">HFI</abbrev> 57, <abbrev xmlns:xlink="http://www.w3.org/1999/xlink" xlink:title="Scape index" id="ABBRID0ED4BG" xlink:type="simple">SI</abbrev> 47.</p><p><bold><italic>Major workers</italic></bold> (6 paratypes): <abbrev xmlns:xlink="http://www.w3.org/1999/xlink" xlink:title="Head length" id="ABBRID0EX4BG" xlink:type="simple">HL</abbrev> 2.48–2.67, <abbrev xmlns:xlink="http://www.w3.org/1999/xlink" xlink:title="Head width" id="ABBRID0E24BG" xlink:type="simple">HW</abbrev> 2.05–2.28, <abbrev xmlns:xlink="http://www.w3.org/1999/xlink" xlink:title="Eye length" id="ABBRID0E64BG" xlink:type="simple">EL</abbrev> 0.17–0.20, <abbrev xmlns:xlink="http://www.w3.org/1999/xlink" xlink:title="Scape length" id="ABBRID0ED5BG" xlink:type="simple">SL</abbrev> 0.96–1.02, <abbrev xmlns:xlink="http://www.w3.org/1999/xlink" xlink:title="Hind femur length" id="ABBRID0EH5BG" xlink:type="simple">HFL</abbrev> 1.22–1.35, <abbrev xmlns:xlink="http://www.w3.org/1999/xlink" xlink:title="Cephalic index" id="ABBRID0EL5BG" xlink:type="simple">CI</abbrev> 83–85, EI 8–9, <abbrev xmlns:xlink="http://www.w3.org/1999/xlink" xlink:title="Hind femur index" id="ABBRID0EP5BG" xlink:type="simple">HFI</abbrev> 56–60, <abbrev xmlns:xlink="http://www.w3.org/1999/xlink" xlink:title="Scape index" id="ABBRID0ET5BG" xlink:type="simple">SI</abbrev> 45–47.</p><p><bold><italic>Minor workers</italic></bold> (10 paratypes): <abbrev xmlns:xlink="http://www.w3.org/1999/xlink" xlink:title="Head length" id="ABBRID0EH6BG" xlink:type="simple">HL</abbrev> 0.96–1.02, <abbrev xmlns:xlink="http://www.w3.org/1999/xlink" xlink:title="Head width" id="ABBRID0EL6BG" xlink:type="simple">HW</abbrev> 1.02–1.09, <abbrev xmlns:xlink="http://www.w3.org/1999/xlink" xlink:title="Eye length" id="ABBRID0EP6BG" xlink:type="simple">EL</abbrev> 0.13–0.17, <abbrev xmlns:xlink="http://www.w3.org/1999/xlink" xlink:title="Scape length" id="ABBRID0ET6BG" xlink:type="simple">SL</abbrev> 0.79–0.86, <abbrev xmlns:xlink="http://www.w3.org/1999/xlink" xlink:title="Hind femur length" id="ABBRID0EX6BG" xlink:type="simple">HFL</abbrev> 0.96–1.02, <abbrev xmlns:xlink="http://www.w3.org/1999/xlink" xlink:title="Cephalic index" id="ABBRID0E26BG" xlink:type="simple">CI</abbrev> 106–110, EI 12–16, <abbrev xmlns:xlink="http://www.w3.org/1999/xlink" xlink:title="Hind femur index" id="ABBRID0EAAAI" xlink:type="simple">HFI</abbrev> 91–97, <abbrev xmlns:xlink="http://www.w3.org/1999/xlink" xlink:title="Scape index" id="ABBRID0EEAAI" xlink:type="simple">SI</abbrev> 73–81.</p><p><bold><italic>Dealate queens</italic></bold> (3 paratypes): <abbrev xmlns:xlink="http://www.w3.org/1999/xlink" xlink:title="Head length" id="ABBRID0EYAAI" xlink:type="simple">HL</abbrev> 1.78–1.82, <abbrev xmlns:xlink="http://www.w3.org/1999/xlink" xlink:title="Head width" id="ABBRID0E3AAI" xlink:type="simple">HW</abbrev> 1.98–2.01, <abbrev xmlns:xlink="http://www.w3.org/1999/xlink" xlink:title="Eye length" id="ABBRID0EABAI" xlink:type="simple">EL</abbrev> 0.23, <abbrev xmlns:xlink="http://www.w3.org/1999/xlink" xlink:title="Scape length" id="ABBRID0EEBAI" xlink:type="simple">SL</abbrev> 0.92–0.96, <abbrev xmlns:xlink="http://www.w3.org/1999/xlink" xlink:title="Hind femur length" id="ABBRID0EIBAI" xlink:type="simple">HFL</abbrev> 1.35–1.39, MNL 1.75–1.78, MSL 1.39–1.42, <abbrev xmlns:xlink="http://www.w3.org/1999/xlink" xlink:title="Cephalic index" id="ABBRID0EMBAI" xlink:type="simple">CI</abbrev> 109–111, EI 11–12, <abbrev xmlns:xlink="http://www.w3.org/1999/xlink" xlink:title="Hind femur index" id="ABBRID0EQBAI" xlink:type="simple">HFI</abbrev> 68–70, <abbrev xmlns:xlink="http://www.w3.org/1999/xlink" xlink:title="Mesonotal index" id="ABBRID0EUBAI" xlink:type="simple">MNI</abbrev> 79–80, <abbrev xmlns:xlink="http://www.w3.org/1999/xlink" xlink:title="Mesoscutal index" id="ABBRID0EYBAI" xlink:type="simple">MSI</abbrev> 70–72, <abbrev xmlns:xlink="http://www.w3.org/1999/xlink" xlink:title="Scape index" id="ABBRID0E3BAI" xlink:type="simple">SI</abbrev> 47–48.</p><!--PageBreak --><p><bold><italic>Ergatoid queen</italic></bold> (4 paratypes): <abbrev xmlns:xlink="http://www.w3.org/1999/xlink" xlink:title="Head length" id="ABBRID0ERCAI" xlink:type="simple">HL</abbrev> 2.18–2.24, <abbrev xmlns:xlink="http://www.w3.org/1999/xlink" xlink:title="Head width" id="ABBRID0EVCAI" xlink:type="simple">HW</abbrev> 1.95–2.01, <abbrev xmlns:xlink="http://www.w3.org/1999/xlink" xlink:title="Eye length" id="ABBRID0EZCAI" xlink:type="simple">EL</abbrev> 0.20, <abbrev xmlns:xlink="http://www.w3.org/1999/xlink" xlink:title="Scape length" id="ABBRID0E4CAI" xlink:type="simple">SL</abbrev> 0.92–0.96, <abbrev xmlns:xlink="http://www.w3.org/1999/xlink" xlink:title="Hind femur length" id="ABBRID0EBDAI" xlink:type="simple">HFL</abbrev> 1.19–1.25, <abbrev xmlns:xlink="http://www.w3.org/1999/xlink" xlink:title="Cephalic index" id="ABBRID0EFDAI" xlink:type="simple">CI</abbrev> 89–91, EI 10, <abbrev xmlns:xlink="http://www.w3.org/1999/xlink" xlink:title="Hind femur index" id="ABBRID0EJDAI" xlink:type="simple">HFI</abbrev> 60–63, <abbrev xmlns:xlink="http://www.w3.org/1999/xlink" xlink:title="Scape index" id="ABBRID0ENDAI" xlink:type="simple">SI</abbrev> 47–48.</p><p><bold><italic>Male (paratype)</italic></bold>: <abbrev xmlns:xlink="http://www.w3.org/1999/xlink" xlink:title="Head length" id="ABBRID0EYDAI" xlink:type="simple">HL</abbrev> 0.69, <abbrev xmlns:xlink="http://www.w3.org/1999/xlink" xlink:title="Head width" id="ABBRID0E3DAI" xlink:type="simple">HW</abbrev> 0.86, EL0.30, <abbrev xmlns:xlink="http://www.w3.org/1999/xlink" xlink:title="Scape length" id="ABBRID0EAEAI" xlink:type="simple">SL</abbrev> 0.17, <abbrev xmlns:xlink="http://www.w3.org/1999/xlink" xlink:title="Hind femur length" id="ABBRID0EEEAI" xlink:type="simple">HFL</abbrev> 1.06, MNL 0.96, <abbrev xmlns:xlink="http://www.w3.org/1999/xlink" xlink:title="Mesoscutum width" id="ABBRID0EIEAI" xlink:type="simple">MSW</abbrev> 0.83, <abbrev xmlns:xlink="http://www.w3.org/1999/xlink" xlink:title="Cephalic index" id="ABBRID0EMEAI" xlink:type="simple">CI</abbrev> 124, EI 35, <abbrev xmlns:xlink="http://www.w3.org/1999/xlink" xlink:title="Hind femur index" id="ABBRID0EQEAI" xlink:type="simple">HFI</abbrev> 123, <abbrev xmlns:xlink="http://www.w3.org/1999/xlink" xlink:title="Mesonotal index" id="ABBRID0EUEAI" xlink:type="simple">MNI</abbrev> 86, <abbrev xmlns:xlink="http://www.w3.org/1999/xlink" xlink:title="Mesoscutal index" id="ABBRID0EYEAI" xlink:type="simple">MSI</abbrev> 96, <abbrev xmlns:xlink="http://www.w3.org/1999/xlink" xlink:title="Scape index" id="ABBRID0E3EAI" xlink:type="simple">SI</abbrev> 19. Non-type (<italic>n</italic> = 5): <abbrev xmlns:xlink="http://www.w3.org/1999/xlink" xlink:title="Head length" id="ABBRID0ECFAI" xlink:type="simple">HL</abbrev> 0.66–0.73, <abbrev xmlns:xlink="http://www.w3.org/1999/xlink" xlink:title="Head width" id="ABBRID0EGFAI" xlink:type="simple">HW</abbrev> 0.86–0.89, <abbrev xmlns:xlink="http://www.w3.org/1999/xlink" xlink:title="Eye length" id="ABBRID0EKFAI" xlink:type="simple">EL</abbrev> 0.26–0.30, <abbrev xmlns:xlink="http://www.w3.org/1999/xlink" xlink:title="Scape length" id="ABBRID0EOFAI" xlink:type="simple">SL</abbrev> 0.17–0.20, <abbrev xmlns:xlink="http://www.w3.org/1999/xlink" xlink:title="Hind femur length" id="ABBRID0ESFAI" xlink:type="simple">HFL</abbrev> 1.0–1.06, MNL 0.96–0.99, <abbrev xmlns:xlink="http://www.w3.org/1999/xlink" xlink:title="Mesoscutum width" id="ABBRID0EWFAI" xlink:type="simple">MSW</abbrev> 0.86–0.89, <abbrev xmlns:xlink="http://www.w3.org/1999/xlink" xlink:title="Cephalic index" id="ABBRID0E1FAI" xlink:type="simple">CI</abbrev> 123–130, EI 30–33, <abbrev xmlns:xlink="http://www.w3.org/1999/xlink" xlink:title="Hind femur index" id="ABBRID0E5FAI" xlink:type="simple">HFI</abbrev> 115–119, <abbrev xmlns:xlink="http://www.w3.org/1999/xlink" xlink:title="Mesonotal index" id="ABBRID0ECGAI" xlink:type="simple">MNI</abbrev> 90, <abbrev xmlns:xlink="http://www.w3.org/1999/xlink" xlink:title="Mesoscutal index" id="ABBRID0EGGAI" xlink:type="simple">MSI</abbrev> 96–100, <abbrev xmlns:xlink="http://www.w3.org/1999/xlink" xlink:title="Scape index" id="ABBRID0EKGAI" xlink:type="simple">SI</abbrev> 19–22.</p></tp:treatment-sec><tp:treatment-sec sec-type="description" id="SECID0EOGAI"><title>Description.</title><p><bold><italic>Major worker</italic></bold> (Fig. <xref ref-type="fig" rid="F4">4A–C</xref>). Head, in full-face view, clearly longer than broad, lateral cephalic margins straight, posterior cephalic corners rounded, and posterior cephalic margin shallowly concave medially; cephalic median furrow well developed, extending anteriad to frontal area; dorsum of head entirely with dense erect hairs; mandible massive, subtriangular and superficially reticulate with smooth and shiny interspaces; masticatory margin without distinct denticles; basal margin weakly concave; mandible with few hairs along its masticatory margin and outer margin; median portion of anterior clypeal margin weakly produced anteriad, produced portion with anterior margin weakly concave at middle; clypeus lacking medial and lateral setae; median portion of clypeus smooth and shiny; frontal lobe poorly developed, partly concealing antennal socket; frontal carina conspicuous, reaching midlength of head; antennal scrobe deep and conspicuous, with 8–10 longitudinal ridges running from lateral portion of clypeus; eye relatively small, weakly convex, located at anterior ¼ of head length laterally; antenna 12-segmented with 3-segmented club; antennal scape thin and short, not extending beyond midlength of head; scape with more than 15 long erect hairs. Mesosoma short and stout; pronotal spine absent; mesonotum weakly convex, with sparse erect hairs; promesonotal suture present as a weak groove dorsally; metanotal groove present as inconspicuous, broad impression just in front of base of propodeal spine; propodeal spine in profile relatively broad basally and sharp apically, largely smooth and shiny, without erect hairs and decumbent hairs; dorsum of each femur without erect hairs; legs smooth and shiny. Petiole in profile with long anterior pedicel, usually a pair of posterolateral hairs present; petiolar node, in profile, subtriangular with blunt angle dorsally; posterior face of petiolar node with 2 or 3 pairs of erect hairs; in posterior view dorsum of petiolar node with a pair of blunt angles, dorsal outline between angles strongly concave; postpetiole clearly shorter than high, in dorsal view rectangular with parallel sides and in profile with convex dorsal outline; dorsum of postpetiole with sparse erect hairs; postpetiole entirely rugose. Gaster smaller than head; gastral tergite I circular, smooth and shiny and with dense erect hairs. Body sculpture basically as in Figure <xref ref-type="fig" rid="F4">4A–C</xref>. Head, mesosoma, petiole, and postpetiole reddish brown; gaster darker than head, mesosoma and waist often black; mandible and legs reddish brown but paler than head.</p><fig id="F4" position="float" orientation="portrait"><label>Figure 4.</label><caption><p><italic><tp:taxon-name><tp:taxon-name-part taxon-name-part-type="genus" reg="Acanthomyrmex">Acanthomyrmex</tp:taxon-name-part><tp:taxon-name-part taxon-name-part-type="species" reg="mizunoi">mizunoi</tp:taxon-name-part></tp:taxon-name></italic> sp. n. Holotype major worker, <abbrev xmlns:xlink="http://www.w3.org/1999/xlink" content-type="institution" xlink:title="Natural History Museum of the National Science Museum, Thailand" id="ABBRID0EGIAI" xlink:type="simple">THNHM</abbrev>-I-01197 <bold>D–F</bold> paratype minor worker, <abbrev xmlns:xlink="http://www.w3.org/1999/xlink" content-type="institution" xlink:title="Natural History Museum of the National Science Museum, Thailand" id="ABBRID0EWIAI" xlink:type="simple">THNHM</abbrev>-I-01199 <bold>A, D</bold> body in profile <bold>B, E</bold> head in full-face view <bold>C, F</bold> dorsal view of body. Photos by Mr Yudthana Samung (<bold>A–C</bold>) or Weeyawat Jaitrong (<bold>D–F</bold>).</p></caption><graphic xmlns:xlink="http://www.w3.org/1999/xlink" xlink:href="zookeys-842-113-g004.jpg" position="float" orientation="portrait" xlink:type="simple" id="oo_299138.jpg"/></fig><p><bold><italic>Minor worker</italic></bold> (Fig. <xref ref-type="fig" rid="F4">4D–F</xref>). Head, in full-face view, slightly shorter than broad, with slightly convex sides and strongly concave posterior margin; head entirely coarsely punctorecticulate, punctures large, 0.07–0.13 mm in diameter; dorsum of head entirely with dense erect hairs; mandible massive, subtriangular and superficially reticulate with smooth and shiny interspaces; masticatory margin with few ill-defined denticles; basal margin almost straight; mandible with few hairs along its masticatory margin <!--PageBreak -->and outer margin; anterior clypeal margin armed with several teeth, with conspicuous median and lateral setae; median portion of clypeus with two distinct longitudinal ridges; frontal lobe poorly developed, partly concealing antennal socket; frontal carina conspicuous, reaching 2/3 of head length; antennal scrobe deep and conspicuous; compound eye relatively small, moderately protruding, located anterior to mid-length <!--PageBreak -->of head; antenna 12-segmented with 3-segmented club; antennal scape slender, when laid backward surpassing posterolateral corner of head by 1.2 times width of antennal scape; antenna with dense long erect hairs. Mesosoma in profile relatively stout, its dorsum sparsely with erect hairs; pronotum with a pair of straight spines, which are clearly shorter than propodeal spine; promesonotum convex and sloping gradually to metanotal groove; promesonotal suture absent dorsally; metanotal groove present as inconspicuous broad impression just anterior to base of propodeal spine; propodeal spine in profile relatively long and slender, gradually down-curved, largely smooth and shiny, without erect hairs and decumbent hairs; all femora smooth and shiny, dorsally without erect hairs. Petiole in profile with long anterior pedicel; petiolar node in profile moderately to strongly raised, with relatively angulate apex, in posterior view with strong concavity between acute lateral sharp spines or angles; posterior face of petiolar node with a pair of erect hairs; postpetiole rectangular, almost as long as high, in dorsal view with parallel sides and in profile with straight dorsal outline; postpetiole entirely rugose, its dorsum with sparse erect hairs. First gastral tergite suboval, smooth and shiny and with less than 10 erect hairs around anterior portion. Body sculpture basically as in Figure <xref ref-type="fig" rid="F4">4D–F</xref>. Body entirely yellowish brown to reddish brown, gaster darker than head and mesosoma; mandible, antenna and legs yellowish brown to reddish brown but paler than head.</p><p><bold><italic>Dealate queen</italic></bold> (Fig. <xref ref-type="fig" rid="F5">5A–C</xref>). Head, in full-face view, subrectangular, shorter than broad, slightly broader posteriorly, with concave posterior margin; cephalic median furrow well developed, extending anteriad to frontal area; dorsum and lateral face of head foveate with smooth and shiny interspaces; dorsum of head entirely with dense erect hairs; mandible massive, subtriangular and superficially reticulate with smooth and shiny interspaces; masticatory margin straight with 3 or 4 small denticles near basal angle; basal margin weakly concave without denticles; median portion of anterior clypeal margin weakly produced anteriad, anterior margin of the produced portion concave at middle, with medial seta; median portion of clypeus smooth and shiny; frontal lobe poorly developed, partly concealing antennal socket; frontal carina conspicuous, reaching 2/3 of head length; antennal scrobe deep and conspicuous; eye relatively large, convex, located anterior to midlength of head; ocelli present, median ocellus, in full-face view, almost as long as lateral ocelli and almost located at level of posterior margin of eye; antenna 12-segmented with 3-segmented club; antennal scape thin and short, when laid backward surpassing midlength of head by 2.5 times width of antennal scape; scape with sparse long erect hairs. Mesosoma enlarged and high, its dorsum with erect hairs; pronotum narrow, without spine; promesonotal suture distinct; scutellum in profile with strongly convex dorsal outline, in dorsal view large and subtrapezoidal; mesoscutellum in dorsal view subrectangular with posterior margin weakly concave, demarcated from mesoscutum by deep groove, mesoscutellum protruding posteriorly and overhanging narrowed metanotum; propodeal spine in profile relatively broad basally and weakly down-curved, smooth and shiny, without erect hairs and decumbent hairs; dorsum of each femur without erect hairs; legs smooth and shiny. Petiole in profile with long anterior pedicel, 1 or 2 pairs of posterolateral <!--PageBreak -->hairs present; petiolar node in profile subtriangular with blunt angle dorsally; posterior face of petiolar node with 2 or 3 pairs of erect hairs; in posterior view dorsum of petiolar node with a pair of blunt angles, dorsal outline between angles strongly concave; postpetiole clearly shorter than high, in dorsal view rectangular with parallel sides and <!--PageBreak -->in profile with convex dorsal outline; dorsum of postpetiole with sparse erect hairs; postpetiole entirely rugose. First gastral tergite oval, smooth and shiny, with dense erect hairs. Body sculpture basically as in Figure <xref ref-type="fig" rid="F5">5A–C</xref>. Head, mesosoma, petiole, and pospetiole reddish brown to dark brown; gaster darker than head and mesosoma, often black; mandible and legs reddish brown, always paler than head.</p><fig id="F5" position="float" orientation="portrait"><label>Figure 5.</label><caption><p><italic><tp:taxon-name><tp:taxon-name-part taxon-name-part-type="genus" reg="Acanthomyrmex">Acanthomyrmex</tp:taxon-name-part><tp:taxon-name-part taxon-name-part-type="species" reg="mizunoi">mizunoi</tp:taxon-name-part></tp:taxon-name></italic> sp. n. <bold>A–C</bold> paratype dealate queen, <abbrev xmlns:xlink="http://www.w3.org/1999/xlink" content-type="institution" xlink:title="Natural History Museum of the National Science Museum, Thailand" id="ABBRID0EMMAI" xlink:type="simple">THNHM</abbrev>-I-01200 <bold>D–F</bold> paratype ergatoid queen, <abbrev xmlns:xlink="http://www.w3.org/1999/xlink" content-type="institution" xlink:title="Natural History Museum of the National Science Museum, Thailand" id="ABBRID0E3MAI" xlink:type="simple">THNHM</abbrev>-I-00053 <bold>A, D</bold> body in profile <bold>B, E</bold> head in full-face view <bold>C, F</bold> dorsal view of body. Photos by Mr Yudthana Samung (<bold>A–C</bold>) or Weeyawat Jaitrong (<bold>D–F</bold>).</p></caption><graphic xmlns:xlink="http://www.w3.org/1999/xlink" xlink:href="zookeys-842-113-g005.jpg" position="float" orientation="portrait" xlink:type="simple" id="oo_299139.jpg"/></fig><p><bold><italic>Ergatoid queen</italic></bold> (Fig. <xref ref-type="fig" rid="F5">5D–F</xref>). Apterous. Similar to the major worker in structure, sculpture, coloration and pilosity, with the following conditions that should be noted: relatively smaller (<abbrev xmlns:xlink="http://www.w3.org/1999/xlink" xlink:title="Head width" id="ABBRID0ETOAI" xlink:type="simple">HW</abbrev> 1.95–2.01 mm in ergatoid queen, 2.05–2.28 mm in major worker); median ocellus present; lateral ocelli absent; body colour paler than in major worker. Body sculpture basically as in Figure <xref ref-type="fig" rid="F5">5D–F</xref>.</p><p><bold><italic>Male</italic></bold> (Fig. <xref ref-type="fig" rid="F6">6A–C</xref>). Body dark brown, but apical part of antenna, legs, and gaster reddish brown; wings light brown. Head, in full-face view, broadened-subpentagonal, posterior margin almost straight; anterolateral part of head in which compound eye is located well produced laterally; mandible subtriangular, masticatory margin with large apical tooth, followed by 5 teeth including basal tooth; anterior clypeal margin roundly convex; frontal lobe, frontal carina and antennal scrobe absent; ocelli present, with diameter less than distance between them; median ocellus, in full-face view, located slightly behind level of posterior margin of eye and slightly larger than lateral ocelli; antenna 13-segmented, without club; antennal scape short, when laid backward not reaching level of posterior margin of eye; antennal segment II very short; III much longer than broad and longer than each of segments IV–X; IX narrower and shorter than VIII and X. Mesosoma short and high; pronotal spine absent; mesoscutellum in profile strongly raised posterodorsally, in dorsal view with straight posterior margin, demarcated from mesoscutum by deep and broad groove; mesoscutellum strongly convex; posterolateral part of propodeal dorsum in profile forming a blunt angle. Petiole, in profile, with long anterior pedicel; petiolar node in profile very low and bluntly raised; postpetiole almost as long as high and its dorsal outline convex. Gaster relatively small and oval. Legs relatively long, smooth and shiny. Body sculpture basically as in Figure <xref ref-type="fig" rid="F6">6A–C</xref>.</p><fig id="F6" position="float" orientation="portrait"><label>Figure 6.</label><caption><p><italic><tp:taxon-name><tp:taxon-name-part taxon-name-part-type="genus" reg="Acanthomyrmex">Acanthomyrmex</tp:taxon-name-part><tp:taxon-name-part taxon-name-part-type="species" reg="mizunoi">mizunoi</tp:taxon-name-part></tp:taxon-name></italic> sp. n. (paratype male, <abbrev xmlns:xlink="http://www.w3.org/1999/xlink" content-type="institution" xlink:title="Natural History Museum of the National Science Museum, Thailand" id="ABBRID0E5QAI" xlink:type="simple">THNHM</abbrev>-I-00056) <bold>A</bold> body in profile <bold>B</bold> head in full-face view <bold>C</bold> dorsal view of body. Photos by Mr Yudthana Samung.</p></caption><graphic xmlns:xlink="http://www.w3.org/1999/xlink" xlink:href="zookeys-842-113-g006.jpg" position="float" orientation="portrait" xlink:type="simple" id="oo_299140.jpg"/></fig></tp:treatment-sec><tp:treatment-sec sec-type="type material" id="SECID0EORAI"><title>Non-type material examined.</title><p>N Thailand, Chiang Rai Prov., Huai Pong Coffee Plantation, <named-content xmlns:xlink="http://www.w3.org/1999/xlink" content-type="dwc:verbatimCoordinates" xlink:type="simple"><named-content content-type="geo-json" specific-use="{&#34;type&#34;:&#34;Point&#34;,&#34;coordinates&#34;:[99.362500,19.089170]}" id="NCID0EXRAI" xlink:type="simple">19.08917°N, 99.36250°E</named-content></named-content>, 31.VIII.2016, R. Mizuno leg., colony no. RM-65 (10 minor workers, 4 ergatoid queens, 4 males) (<abbrev xmlns:xlink="http://www.w3.org/1999/xlink" content-type="institution" xlink:title="Natural History Museum of the National Science Museum, Thailand" id="ABBRID0EOSAI" xlink:type="simple">THNHM</abbrev>); NE Thailand, Nakhon Ratchasima Prov., Pak Chong Dist., Hill Evergreen Forest, 30.V.2000, C. Boumas leg., general collection (1 male) (<abbrev xmlns:xlink="http://www.w3.org/1999/xlink" content-type="institution" xlink:title="Natural History Museum of the National Science Museum, Thailand" id="ABBRID0ETSAI" xlink:type="simple">THNHM</abbrev>); central Thailand, Nakhon Nayok Prov., Muang Dist., Ban Hin Tang, <named-content xmlns:xlink="http://www.w3.org/1999/xlink" content-type="dwc:verbatimCoordinates" xlink:type="simple"><named-content content-type="geo-json" specific-use="{&#34;type&#34;:&#34;Point&#34;,&#34;coordinates&#34;:[101.371390,14.406110]}" id="NCID0E2SAI" xlink:type="simple">14.40611°N, 101.37139°E</named-content></named-content>, 22.X.2017, W. Jaitrong leg., colony no. WJT221017-8 (1 major worker and 1 major worker) (<abbrev xmlns:xlink="http://www.w3.org/1999/xlink" content-type="institution" xlink:title="Natural History Museum of the National Science Museum, Thailand" id="ABBRID0ESTAI" xlink:type="simple">THNHM</abbrev>); central Thailand, Nakhon Nayok Prov., Muang Nakhon Nayok, Ban Hin Tang [Ban in Tang], 70 m a.s.l., 7.VII.2018, W. Jaitrong leg., colony no. WJT070718-10 (1 male); central Thailand, Nakhon Nayok Prov., Muang Dist., Hill evergreen forest, 8.VII.2018, W. Jaitrong leg., colony no. WJT080718-3 (6 minor workers, 4 major workers, 1 dealate queen, 1 male) (<abbrev xmlns:xlink="http://www.w3.org/1999/xlink" content-type="institution" xlink:title="Seiki Yamane Collection, Kagoshima, Japan" id="ABBRID0ESUAI" xlink:type="simple">SKYC</abbrev>, <abbrev xmlns:xlink="http://www.w3.org/1999/xlink" content-type="institution" xlink:title="Natural History Museum of the National Science Museum, Thailand" id="ABBRID0EXUAI" xlink:type="simple">THNHM</abbrev>).</p></tp:treatment-sec><tp:treatment-sec sec-type="Bionomics" id="SECID0E3UAI"><title>Bionomics.</title><p><italic><tp:taxon-name><tp:taxon-name-part taxon-name-part-type="genus" reg="Acanthomyrmex">Acanthomyrmex</tp:taxon-name-part><tp:taxon-name-part taxon-name-part-type="species" reg="mizunoi">mizunoi</tp:taxon-name-part></tp:taxon-name></italic> inhabits highlands and nests in soil. The type series and non-types were collected from Nakhon Nayok and Nakhon Ratchasima <!--PageBreak -->Provinces in a primary hill evergreen forest (ca 800 m a.s.l.). A colony (Colony no. RM-65) from the Chiang Rai Province, northern Thailand was collected in a coffee plantation (ca 900 m a.s.l.).</p></tp:treatment-sec><tp:treatment-sec sec-type="etymology" id="SECID0EPVAI"><title>Etymology.</title><p>The specific name is dedicated to Mr Riou Mizuno (Kagawa University, Japan), who confirmed the ergatoid queen of this new species and donated to us the specimens collected from the Chiang Rai Province.</p><!--PageBreak --></tp:treatment-sec><tp:treatment-sec sec-type="distribution" id="SECID0E6VAI"><title>Distribution.</title><p>Thailand (Chiang Rai, Nakhon Nayok and Nakhon Ratchasima Provinces).</p></tp:treatment-sec><tp:treatment-sec sec-type="remarks" id="SECID0EEWAI"><title>Remarks.</title><p><italic><tp:taxon-name><tp:taxon-name-part taxon-name-part-type="genus" reg="Acanthomyrmex">Acanthomyrmex</tp:taxon-name-part><tp:taxon-name-part taxon-name-part-type="species" reg="mizunoi">mizunoi</tp:taxon-name-part></tp:taxon-name></italic> can be distinguished from all other species in <italic><tp:taxon-name><tp:taxon-name-part taxon-name-part-type="genus" reg="Acanthomyrmex">A.</tp:taxon-name-part><tp:taxon-name-part taxon-name-part-type="species" reg="luciolae">luciolae</tp:taxon-name-part></tp:taxon-name></italic> group by the following combination of characters: 1) major and minor workers having reddish brown to dark brown body; 2) in major worker, anterior dorsum of head lacking rugae; 3) major worker with sparse shallow foveae on dorsum of head; 4) head with dense erect hairs in both castes; 5) major worker without erect hairs on dorsum of each femur; and 6) minor worker with fewer than 10 erect hairs around anterior portion of first gastral tergite. This species is most similar to <italic><tp:taxon-name><tp:taxon-name-part taxon-name-part-type="genus" reg="Acanthomyrmex">A.</tp:taxon-name-part><tp:taxon-name-part taxon-name-part-type="species" reg="malikuli">malikuli</tp:taxon-name-part></tp:taxon-name></italic>. However, it is easily distinguishable from the latter by the following characteristics: 1) in the major worker, anterior dorsum of head lacking rugae in <italic><tp:taxon-name><tp:taxon-name-part taxon-name-part-type="genus" reg="Acanthomyrmex">A.</tp:taxon-name-part><tp:taxon-name-part taxon-name-part-type="species" reg="mizunoi">mizunoi</tp:taxon-name-part></tp:taxon-name></italic> (rugulose in <italic><tp:taxon-name><tp:taxon-name-part taxon-name-part-type="genus" reg="Acanthomyrmex">A.</tp:taxon-name-part><tp:taxon-name-part taxon-name-part-type="species" reg="malikuli">malikuli</tp:taxon-name-part></tp:taxon-name></italic>); 2) postpetiole clearly shorter than high in <italic><tp:taxon-name><tp:taxon-name-part taxon-name-part-type="genus" reg="Acanthomyrmex">A.</tp:taxon-name-part><tp:taxon-name-part taxon-name-part-type="species" reg="mizunoi">mizunoi</tp:taxon-name-part></tp:taxon-name></italic> (almost as long as high, with straight dorsal outline in <italic><tp:taxon-name><tp:taxon-name-part taxon-name-part-type="genus" reg="Acanthomyrmex">A.</tp:taxon-name-part><tp:taxon-name-part taxon-name-part-type="species" reg="malikuli">malikuli</tp:taxon-name-part></tp:taxon-name></italic>); 3) first gastral tergite with very short appressed hairs in <italic><tp:taxon-name><tp:taxon-name-part taxon-name-part-type="genus" reg="Acanthomyrmex">A.</tp:taxon-name-part><tp:taxon-name-part taxon-name-part-type="species" reg="mizunoi">mizunoi</tp:taxon-name-part></tp:taxon-name></italic> (without very short appressed hairs in <italic><tp:taxon-name><tp:taxon-name-part taxon-name-part-type="genus" reg="Acanthomyrmex">A.</tp:taxon-name-part><tp:taxon-name-part taxon-name-part-type="species" reg="malikuli">malikuli</tp:taxon-name-part></tp:taxon-name></italic>); 4) dorsal and lateral faces of femora without hairs in <italic><tp:taxon-name><tp:taxon-name-part taxon-name-part-type="genus" reg="Acanthomyrmex">A.</tp:taxon-name-part><tp:taxon-name-part taxon-name-part-type="species" reg="mizunoi">mizunoi</tp:taxon-name-part></tp:taxon-name></italic> (with erect hairs in <italic><tp:taxon-name><tp:taxon-name-part taxon-name-part-type="genus" reg="Acanthomyrmex">A.</tp:taxon-name-part><tp:taxon-name-part taxon-name-part-type="species" reg="malikuli">malikuli</tp:taxon-name-part></tp:taxon-name></italic>); 5) in the minor worker, first gastral tergite without or with 1–4 erect hairs in <italic><tp:taxon-name><tp:taxon-name-part taxon-name-part-type="genus" reg="Acanthomyrmex">A.</tp:taxon-name-part><tp:taxon-name-part taxon-name-part-type="species" reg="mizunoi">mizunoi</tp:taxon-name-part></tp:taxon-name></italic> (with dense erect hairs in <italic><tp:taxon-name><tp:taxon-name-part taxon-name-part-type="genus" reg="Acanthomyrmex">A.</tp:taxon-name-part><tp:taxon-name-part taxon-name-part-type="species" reg="malikuli">malikuli</tp:taxon-name-part></tp:taxon-name></italic>); 6) in the ergatoid queen, mesoscutellum not protruding posteriorly in <italic><tp:taxon-name><tp:taxon-name-part taxon-name-part-type="genus" reg="Acanthomyrmex">A.</tp:taxon-name-part><tp:taxon-name-part taxon-name-part-type="species" reg="mizunoi">mizunoi</tp:taxon-name-part></tp:taxon-name></italic> (protruding posteriorly and overhanging narrow metanotum in <italic><tp:taxon-name><tp:taxon-name-part taxon-name-part-type="genus" reg="Acanthomyrmex">A.</tp:taxon-name-part><tp:taxon-name-part taxon-name-part-type="species" reg="malikuli">malikuli</tp:taxon-name-part></tp:taxon-name></italic>); 7) in the male, mesopleuron almost smooth in <italic><tp:taxon-name><tp:taxon-name-part taxon-name-part-type="genus" reg="Acanthomyrmex">A.</tp:taxon-name-part><tp:taxon-name-part taxon-name-part-type="species" reg="mizunoi">mizunoi</tp:taxon-name-part></tp:taxon-name></italic> (strongly sculptured in <italic><tp:taxon-name><tp:taxon-name-part taxon-name-part-type="genus" reg="Acanthomyrmex">A.</tp:taxon-name-part><tp:taxon-name-part taxon-name-part-type="species" reg="malikuli">malikuli</tp:taxon-name-part></tp:taxon-name></italic>); and 8) postpetiole in profile clearly shorter than high in <italic><tp:taxon-name><tp:taxon-name-part taxon-name-part-type="genus" reg="Acanthomyrmex">A.</tp:taxon-name-part><tp:taxon-name-part taxon-name-part-type="species" reg="mizunoi">mizunoi</tp:taxon-name-part></tp:taxon-name></italic> (as long as high and cylindrical in <italic><tp:taxon-name><tp:taxon-name-part taxon-name-part-type="genus" reg="Acanthomyrmex">A.</tp:taxon-name-part><tp:taxon-name-part taxon-name-part-type="species" reg="malikuli">malikuli</tp:taxon-name-part></tp:taxon-name></italic>). <italic><tp:taxon-name><tp:taxon-name-part taxon-name-part-type="genus" reg="Acanthomyrmex">Acanthomyrmex</tp:taxon-name-part><tp:taxon-name-part taxon-name-part-type="species" reg="mizunoi">mizunoi</tp:taxon-name-part></tp:taxon-name></italic> is also similar to <italic><tp:taxon-name><tp:taxon-name-part taxon-name-part-type="genus" reg="Acanthomyrmex">A.</tp:taxon-name-part><tp:taxon-name-part taxon-name-part-type="species" reg="crassipinus">crassipinus</tp:taxon-name-part></tp:taxon-name></italic> Wheeler, 1930 in terms of the general appearance of the minor worker. After careful examination of the holotype and paratype workers of <italic><tp:taxon-name><tp:taxon-name-part taxon-name-part-type="genus" reg="Acanthomyrmex">A.</tp:taxon-name-part><tp:taxon-name-part taxon-name-part-type="species" reg="mizunoi">mizunoi</tp:taxon-name-part></tp:taxon-name></italic> with non-type workers of <italic><tp:taxon-name><tp:taxon-name-part taxon-name-part-type="genus" reg="Acanthomyrmex">A.</tp:taxon-name-part><tp:taxon-name-part taxon-name-part-type="species" reg="crassispinus">crassispinus</tp:taxon-name-part></tp:taxon-name></italic> from Taiwan, Orchid Island (Fig. <xref ref-type="fig" rid="F7">7</xref>), 13.III.2017, collected by P.C. Hsu, we concluded that <italic><tp:taxon-name><tp:taxon-name-part taxon-name-part-type="genus" reg="Acanthomyrmex">A.</tp:taxon-name-part><tp:taxon-name-part taxon-name-part-type="species" reg="mizunoi">mizunoi</tp:taxon-name-part></tp:taxon-name></italic> can be easily distinguished from the latter by the following characteristics: 1) major worker with dense erect hairs on the head and first gastral tergite in <italic><tp:taxon-name><tp:taxon-name-part taxon-name-part-type="genus" reg="Acanthomyrmex">A.</tp:taxon-name-part><tp:taxon-name-part taxon-name-part-type="species" reg="mizunoi">mizunoi</tp:taxon-name-part></tp:taxon-name></italic> (completely without hairs in <italic><tp:taxon-name><tp:taxon-name-part taxon-name-part-type="genus" reg="Acanthomyrmex">A.</tp:taxon-name-part><tp:taxon-name-part taxon-name-part-type="species" reg="crassipinus">crassipinus</tp:taxon-name-part></tp:taxon-name></italic>); 2) propodeal spine thin and cylindrical in <italic><tp:taxon-name><tp:taxon-name-part taxon-name-part-type="genus" reg="Acanthomyrmex">A.</tp:taxon-name-part><tp:taxon-name-part taxon-name-part-type="species" reg="mizunoi">mizunoi</tp:taxon-name-part></tp:taxon-name></italic> (flat and broad at the base in <italic><tp:taxon-name><tp:taxon-name-part taxon-name-part-type="genus" reg="Acanthomyrmex">A.</tp:taxon-name-part><tp:taxon-name-part taxon-name-part-type="species" reg="crassipinus">crassipinus</tp:taxon-name-part></tp:taxon-name></italic>); 3) minor worker having a petiole and postpetiole with sparse erect hairs in <italic><tp:taxon-name><tp:taxon-name-part taxon-name-part-type="genus" reg="Acanthomyrmex">A.</tp:taxon-name-part><tp:taxon-name-part taxon-name-part-type="species" reg="mizunoi">mizunoi</tp:taxon-name-part></tp:taxon-name></italic> (without hairs in <italic><tp:taxon-name><tp:taxon-name-part taxon-name-part-type="genus" reg="Acanthomyrmex">A.</tp:taxon-name-part><tp:taxon-name-part taxon-name-part-type="species" reg="crassipinus">crassipinus</tp:taxon-name-part></tp:taxon-name></italic>); and 4) first gastral tergite with 1–4 erect hairs in <italic><tp:taxon-name><tp:taxon-name-part taxon-name-part-type="genus" reg="Acanthomyrmex">A.</tp:taxon-name-part><tp:taxon-name-part taxon-name-part-type="species" reg="mizunoi">mizunoi</tp:taxon-name-part></tp:taxon-name></italic> (without hairs in <italic><tp:taxon-name><tp:taxon-name-part taxon-name-part-type="genus" reg="Acanthomyrmex">A.</tp:taxon-name-part><tp:taxon-name-part taxon-name-part-type="species" reg="crassipinus">crassipinus</tp:taxon-name-part></tp:taxon-name></italic>). A specimen (CASENT0101994ANTWEB; images available on Antweb), collected from Khao Yai National Park, Thailand, has been identified as <italic><tp:taxon-name><tp:taxon-name-part taxon-name-part-type="genus" reg="Acanthomyrmex">A.</tp:taxon-name-part><tp:taxon-name-part taxon-name-part-type="species" reg="crassispinus">crassispinus</tp:taxon-name-part></tp:taxon-name></italic>. Images of this specimen agree well with the minor worker of <italic><tp:taxon-name><tp:taxon-name-part taxon-name-part-type="genus" reg="Acanthomyrmex">A.</tp:taxon-name-part><tp:taxon-name-part taxon-name-part-type="species" reg="mizunoi">mizunoi</tp:taxon-name-part></tp:taxon-name></italic> in having dense erect hairs on the head, with sparse erect hairs on the petiole and postpetiole. Thus, this specimen (CASENT0101994ANTWEB) should be reidentified as a non-type of our new species, <italic><tp:taxon-name><tp:taxon-name-part taxon-name-part-type="genus" reg="Acanthomyrmex">A.</tp:taxon-name-part><tp:taxon-name-part taxon-name-part-type="species" reg="mizunoi">mizunoi</tp:taxon-name-part></tp:taxon-name></italic>. The new species can be easily distinguished from <italic><tp:taxon-name><tp:taxon-name-part taxon-name-part-type="genus" reg="Acanthomyrmex">A.</tp:taxon-name-part><tp:taxon-name-part taxon-name-part-type="species" reg="padanensis">padanensis</tp:taxon-name-part></tp:taxon-name></italic> by the following characteristics: 1) in major worker, mid anterior margin of clypeus shallowly concave (anterior clypeal margin weakly convex in <italic><tp:taxon-name><tp:taxon-name-part taxon-name-part-type="genus" reg="Acanthomyrmex">A.</tp:taxon-name-part><tp:taxon-name-part taxon-name-part-type="species" reg="padanensis">padanensis</tp:taxon-name-part></tp:taxon-name></italic>); 2) in major worker, head with denes erect hairs (without hairs in <italic><tp:taxon-name><tp:taxon-name-part taxon-name-part-type="genus" reg="Acanthomyrmex">A.</tp:taxon-name-part><tp:taxon-name-part taxon-name-part-type="species" reg="padanensis">padanensis</tp:taxon-name-part></tp:taxon-name></italic>); and 3) in ergatoid queen, without pronotal spine, general shape as in major worker (with pronotal spine, general shape as in minor worker in <italic><tp:taxon-name><tp:taxon-name-part taxon-name-part-type="genus" reg="Acanthomyrmex">A.</tp:taxon-name-part><tp:taxon-name-part taxon-name-part-type="species" reg="padanensis">padanensis</tp:taxon-name-part></tp:taxon-name></italic>).</p><fig id="F7" position="float" orientation="portrait"><label>Figure 7.</label><caption><p><italic><tp:taxon-name><tp:taxon-name-part taxon-name-part-type="genus" reg="Acanthomyrmex">Acanthomyrmex</tp:taxon-name-part><tp:taxon-name-part taxon-name-part-type="species" reg="crassispinus">crassispinus</tp:taxon-name-part></tp:taxon-name></italic><bold>A–C</bold> Non-type major worker (<abbrev xmlns:xlink="http://www.w3.org/1999/xlink" content-type="institution" xlink:title="Natural History Museum of the National Science Museum, Thailand" id="ABBRID0EEKBI" xlink:type="simple">THNHM</abbrev>-I-05475) <bold>D–F</bold> Non-type minor worker (<abbrev xmlns:xlink="http://www.w3.org/1999/xlink" content-type="institution" xlink:title="Natural History Museum of the National Science Museum, Thailand" id="ABBRID0EUKBI" xlink:type="simple">THNHM</abbrev>-I-05476) <bold>A, D</bold> body in profile <bold>B, E</bold> head in full-face view <bold>C, F</bold> dorsal view of body. Photos by Mr Yudthana Samung.</p></caption><graphic xmlns:xlink="http://www.w3.org/1999/xlink" xlink:href="zookeys-842-113-g007.jpg" position="float" orientation="portrait" xlink:type="simple" id="oo_299141.jpg"/></fig><!--PageBreak --><!--PageBreak --><sec sec-type="Key to Thai species based on major worker" id="SECID0EGLBI"><title>Key to Thai species based on major worker</title><table-wrap content-type="key" position="anchor" orientation="portrait"><table id="TID0E41AE" rules="all"><tbody><tr><td rowspan="1" colspan="1">1</td><td rowspan="1" colspan="1">Dorsum of head with conspicuous alveolate sculpture</td><td rowspan="1" colspan="1">
                      <bold>2</bold>
                    </td></tr><tr><td rowspan="1" colspan="1">–</td><td rowspan="1" colspan="1">Dorsum of head virtually free of sculpture, smooth and shiny</td><td rowspan="1" colspan="1">
                      <bold><italic><tp:taxon-name>
                            <tp:taxon-name-part taxon-name-part-type="genus" reg="Acanthomyrmex">A.</tp:taxon-name-part>
                            <tp:taxon-name-part taxon-name-part-type="species" reg="thailandensis">thailandensis</tp:taxon-name-part>
                          </tp:taxon-name></italic></bold>
                    </td></tr><tr><td rowspan="1" colspan="1">2</td><td rowspan="1" colspan="1">Petiole with long, cylindrical spines laterally on apex of node; smaller species (<abbrev xmlns:xlink="http://www.w3.org/1999/xlink" xlink:title="Head width" id="ABBRID0EKNBI" xlink:type="simple">HW</abbrev> 1.68–1.82 mm)</td><td rowspan="1" colspan="1">
                      <bold><italic><tp:taxon-name>
                            <tp:taxon-name-part taxon-name-part-type="genus" reg="Acanthomyrmex">A.</tp:taxon-name-part>
                            <tp:taxon-name-part taxon-name-part-type="species" reg="ferox">ferox</tp:taxon-name-part>
                          </tp:taxon-name></italic></bold>
                    </td></tr><tr><td rowspan="1" colspan="1">–</td><td rowspan="1" colspan="1">Such spines absent; larger species (<abbrev xmlns:xlink="http://www.w3.org/1999/xlink" xlink:title="Head width" id="ABBRID0EIOBI" xlink:type="simple">HW</abbrev> &gt; 2.05 mm)</td><td rowspan="1" colspan="1">
                      <bold>3</bold>
                    </td></tr><tr><td rowspan="1" colspan="1">3</td><td rowspan="1" colspan="1">Anterior half of dorsum of head rugulose; postpetiole almost as long as high, with straight dorsal outline; first gastral tergite without very short appressed hairs; dorsal and lateral faces of femora with erect hairs</td><td rowspan="1" colspan="1">
                      <bold><italic><tp:taxon-name><tp:taxon-name-part taxon-name-part-type="genus" reg="Acanthomyrmex">A.</tp:taxon-name-part><tp:taxon-name-part taxon-name-part-type="species" reg="malikuli">malikuli</tp:taxon-name-part></tp:taxon-name></italic> sp. n.</bold>
                    </td></tr><tr><td rowspan="1" colspan="1">–</td><td rowspan="1" colspan="1">Anterior half of dorsum of head without rugae; postpetiole clearly shorter than high, with convex dorsal outline; first gastral tergite densely with very short appressed hairs; dorsal and lateral faces of femora without erect hairs</td><td rowspan="1" colspan="1">
                      <bold><italic><tp:taxon-name><tp:taxon-name-part taxon-name-part-type="genus" reg="Acanthomyrmex">A.</tp:taxon-name-part><tp:taxon-name-part taxon-name-part-type="species" reg="mizunoi">mizunoi</tp:taxon-name-part></tp:taxon-name></italic> sp. n.</bold>
                    </td></tr></tbody></table></table-wrap></sec><sec sec-type="Key to Thai species based on minor worker" id="SECID0EEQBI"><title>Key to Thai species based on minor worker</title><table-wrap content-type="key" position="anchor" orientation="portrait"><table id="TID0EK6AE" rules="all"><tbody><tr><td rowspan="1" colspan="1">1</td><td rowspan="1" colspan="1">Petiole with long, cylindrical spines laterally on apex of node; postpetiole almost smooth</td><td rowspan="1" colspan="1">
                      <bold><italic><tp:taxon-name>
                            <tp:taxon-name-part taxon-name-part-type="genus" reg="Acanthomyrmex">A.</tp:taxon-name-part>
                            <tp:taxon-name-part taxon-name-part-type="species" reg="ferox">ferox</tp:taxon-name-part>
                          </tp:taxon-name></italic></bold>
                    </td></tr><tr><td rowspan="1" colspan="1">–</td><td rowspan="1" colspan="1">Such spines absent; postpetiole strongly sculptured</td><td rowspan="1" colspan="1">
                      <bold>2</bold>
                    </td></tr><tr><td rowspan="1" colspan="1">2</td><td rowspan="1" colspan="1">First gastral tergite with 0–4 erect hairs</td><td rowspan="1" colspan="1">
                      <bold><italic><tp:taxon-name><tp:taxon-name-part taxon-name-part-type="genus" reg="Acanthomyrmex">A.</tp:taxon-name-part><tp:taxon-name-part taxon-name-part-type="species" reg="mizunoi">mizunoi</tp:taxon-name-part></tp:taxon-name></italic> sp. n.</bold>
                    </td></tr><tr><td rowspan="1" colspan="1">–</td><td rowspan="1" colspan="1">First gastral tergite with more than 10 erect hairs</td><td rowspan="1" colspan="1">
                      <bold>3</bold>
                    </td></tr><tr><td rowspan="1" colspan="1">3</td><td rowspan="1" colspan="1">First gastral tergite with about 10 relatively short erect hairs occurring only in anterior half of the segment; lateral and dorsal faces of femora lacking hairs; body reddish brown (brighter)</td><td rowspan="1" colspan="1">
                      <bold><italic><tp:taxon-name>
                            <tp:taxon-name-part taxon-name-part-type="genus" reg="Acanthomyrmex">A.</tp:taxon-name-part>
                            <tp:taxon-name-part taxon-name-part-type="species" reg="thailandensis">thailandensis</tp:taxon-name-part>
                          </tp:taxon-name></italic></bold>
                    </td></tr><tr><td rowspan="1" colspan="1">–</td><td rowspan="1" colspan="1">First gastral tergite densely with relatively long erect hairs occurring over surface; lateral and dorsal faces of mid and hind femora with sparse hairs; body dark brown (darker)</td><td rowspan="1" colspan="1">
                      <bold><italic><tp:taxon-name><tp:taxon-name-part taxon-name-part-type="genus" reg="Acanthomyrmex">A.</tp:taxon-name-part><tp:taxon-name-part taxon-name-part-type="species" reg="malikuli">malikuli</tp:taxon-name-part></tp:taxon-name></italic> sp. n.</bold>
                    </td></tr></tbody></table></table-wrap></sec></tp:treatment-sec></tp:taxon-treatment>
